# Supplementary material for: MLR Data-Driven for the Prediction of Infinite Dilution Activity Coefficient of Water in Ionic Liquids (ILs) Using QSPR-Based COSMO Descriptors
Source: J Chem Inf Model. 2025 Feb 21;65(5):2530–42. doi: 10.1021/acs.jcim.4c02095 (PMC11898046; doi:10.1021/acs.jcim.4c02095)
Supplement: Supplementary file 1 — ci4c02095_si_001.xlsx [file ci4c02095_si_001.xlsx]

## Sheet: content
								Supporting	Information	Excel	File
					MLR data-driven for the prediction of infinite dilution activity coefficient of Water
							in Ionic Liquids (ILs) using QSPR-Based COSMO descriptors
					Ali Ebrahimpoor Gorji*[1], Juho-Pekka Laakso, Ville Alopaeus, and Petri Uusi-Kyyny
					Aalto University, School of Chemical Technology, Department of Chemical and Metallurgical Engineering, Research Group of Chemical Engineering, P.O. Box 16100, FI- 00076 Aalto, Finland
					[1] Corresponding author: ali.ebrahimpoorgorji@aalto.fi (ali.ebrahimpoor.chemeng@gmail.com)

## Sheet: S1- Three regions
high Region
		T	Gama-w- Exp
	[C4C1pyrro][FAP]	318.15	9.36
	[C4C1pyrro][FAP]	328.15	7.76
	[C4C1pyrro][FAP]	338.15	6.14
	[C4C1pyrro][FAP]	348.15	5.14
	[C4C1pyrro][FAP]	358.15	4.32
	[C4C1pyrro][FAP]	368.15	3.86
	[C3C1pip][NTf2]	308.15	4.43
	[C3C1pip][NTf2]	318.15	4.05
	[C3C1pip][NTf2]	328.15	3.53
	[C3C1pip][NTf2]	338.15	3.18
	[C3C1pip][NTf2]	348.15	2.76
	[C3C1pip][NTf2]	358.15	2.45
Middle region
	[C6C1im][SCN]	328.15	0.564
	[C6C1im][SCN]	338.15	0.557
	[C6C1im][SCN]	348.15	0.549
	[C6C1im][SCN]	358.15	0.542
	[C6C1im][SCN]	368.15	0.536
	[C2C1IM][C(CN)3]	318.15	0.923
	[C2C1IM][C(CN)3]	328.15	0.907
	[C2C1IM][C(CN)3]	338.15	0.894
	[C2C1IM][C(CN)3]	348.15	0.881
	[C2C1IM][C(CN)3]	358.15	0.869
	[C2C1IM][C(CN)3]	368.15	0.858
	[C4C1IM][C(CN)3]	318.15	1.02
	[C4C1IM][C(CN)3]	328.15	0.979
	[C4C1IM][C(CN)3]	338.15	0.94
	[C4C1IM][C(CN)3]	348.15	0.91
	[C4C1IM][C(CN)3]	358.15	0.881
	[C4C1IM][C(CN)3]	368.15	0.848
Low region
	[OHC3-C1IM] [N(NC)2]	318.15	0.35
	[OHC3-C1IM] [N(NC)2]	328.15	0.36
	[OHC3-C1IM] [N(NC)2]	338.15	0.37
	[OHC3-C1IM] [N(NC)2]	348.15	0.38
	[OHC3-C1IM] [N(NC)2]	358.15	0.4
	[OHC3-C1IM] [N(NC)2]	368.15	0.41
	[C6-iqui][SCN]	318.15	0.396
	[C6-iqui][SCN]	328.15	0.401
	[C6-iqui][SCN]	338.15	0.406
	[C6-iqui][SCN]	348.15	0.41
	[C6-iqui][SCN]	358.15	0.414
	[C6-iqui][SCN]	368.15	0.418
	[C2C1im][SCN]	328.15	0.273
	[C2C1im][SCN]	338.15	0.275
	[C2C1im][SCN]	348.15	0.277
	[C2C1im][SCN]	358.15	0.279
	[C2C1im][SCN]	368.15	0.281
	[C4C1im][TFA]	333	0.157
	[C4C1im][TFA]	353	0.171
	[C4C1im][TFA]	373	0.184
	[C4C1im][TFA]	393	0.194

## Sheet: S2- Cation and Anion Matrix
		Anions	[SCN]	[CF3SO3]	[FAP]	[NTF2]	[TFA]	[C(CN)3]	[B(CN)4]	[N(CN)2]	[DMP]	[Br]	[Cl]	[Ac]	[MeSO3]	[DEP]	[C8SO4]
	Cations
	[C4C1IM]		+	+		+	+	+		+	+	+	+	+	+
	[C4-3-C1Py]			+																Cations and Anions with green colour:	Validation set in LOIO-CV method
	[C4C1Pyrro]		+	+	+			+	+											ILs with blue colour:	The structures of both Cation and Anion were absent in training set
	[C3C1Pip]					+
	[HOC3Py]				+	+				+
	[C2C1IM]		+		+	+	+	+	+						+		+
	[C4C1Pip]		+			+														+	Validation set
	[C4-4-C1Py]		+			+		+		+										+	Training set
	[C6C1IM]		+	+					+
	[C6-iqui]		+
	[C4C1Mor]							+
	[C10C1IM]								+
	[C6OC1C1IM]					+
	[(C6OCH2)2IM]					+
	[N1112OH]					+
	[C8-iqui]					+
	[S222]					+
	[C1C1IM]					+					+
	[C2Py]					+
	[COC2C1Pip]				+	+
	[COC2C1Mor]				+	+
	[COC2C1Pyrro]				+	+
	[C5C1Pip]					+
	[C6C1Pip]					+
	[HOC2C1IM]				+					+
	[C4-4-CyaPy]					+
	[C12C1IM]					+
	[4-OHC3-4-C1Mor]					+
	[C8-Quin]					+
	[C6-Quin]					+
	[P4442]															+
	[C8C1IM]					+
	[C2C1Mor]									+
	[OHC3-C1IM]									+

## Sheet: S3- Datapoints of Dataset
	T	Gama-w- Exp	ln (Gama)-Exp
[C4C1im][SCN]	328.15	0.273	-1.29828
[C4C1im][SCN]	338.15	0.275	-1.29098
[C4C1im][SCN]	348.15	0.277	-1.28374
[C4C1im][SCN]	358.15	0.279	-1.27654
[C4C1im][SCN]	368.15	0.281	-1.2694
[C4-3-C1py][CF3SO3]	318.15	0.89	-0.116534
[C4-3-C1py][CF3SO3]	328.15	0.857	-0.154317
[C4-3-C1py][CF3SO3]	338.15	0.82	-0.198451
[C4-3-C1py][CF3SO3]	348.15	0.789	-0.236989
[C4-3-C1py][CF3SO3]	358.15	0.765	-0.267879
[C4C1pyrro][FAP]	318.15	9.36	2.23645
[C4C1pyrro][FAP]	328.15	7.76	2.04898
[C4C1pyrro][FAP]	338.15	6.14	1.81482
[C4C1pyrro][FAP]	348.15	5.14	1.63705
[C4C1pyrro][FAP]	358.15	4.32	1.46326
[C4C1pyrro][FAP]	368.15	3.86	1.35067
[C3C1pip][NTf2]	308.15	4.43	1.4884
[C3C1pip][NTf2]	318.15	4.05	1.39872
[C3C1pip][NTf2]	328.15	3.53	1.2613
[C3C1pip][NTf2]	338.15	3.18	1.15688
[C3C1pip][NTf2]	348.15	2.76	1.01523
[C3C1pip][NTf2]	358.15	2.45	0.896088
[HOC3py][FAP]	308.15	2.65	0.97456
[HOC3py][FAP]	318.15	2.39	0.871293
[HOC3py][FAP]	328.15	2.18	0.779325
[HOC3py][FAP]	338.15	2.02	0.703098
[HOC3py][FAP]	348.15	1.86	0.620576
[HOC3py][FAP]	358.15	1.73	0.548121
[C4C1im][TFA]	333	0.157	-1.85151
[C4C1im][TFA]	353	0.171	-1.76609
[C4C1im][TFA]	373	0.184	-1.69282
[C4C1im][TFA]	393	0.194	-1.6399
[C2C1im][SCN]	328.15	0.273	-1.29828
[C2C1im][SCN]	338.15	0.275	-1.29098
[C2C1im][SCN]	348.15	0.277	-1.28374
[C2C1im][SCN]	358.15	0.279	-1.27654
[C2C1im][SCN]	368.15	0.281	-1.2694
[C4C1pip][SCN]	328.15	0.331	-1.10564
[C4C1pip][SCN]	338.15	0.335	-1.09362
[C4C1pip][SCN]	348.15	0.34	-1.07881
[C4C1pip][SCN]	358.15	0.345	-1.06421
[C4-4-C1py][SCN]	328.15	0.305	-1.18744
[C4-4-C1py][SCN]	338.15	0.308	-1.17766
[C4-4-C1py][SCN]	348.15	0.31	-1.17118
[C4-4-C1py][SCN]	358.15	0.312	-1.16475
[C4-4-C1py][SCN]	368.15	0.315	-1.15518
[C4C1pyrro][SCN]	328.15	0.263	-1.3356
[C4C1pyrro][SCN]	338.15	0.269	-1.31304
[C4C1pyrro][SCN]	348.15	0.273	-1.29828
[C4C1pyrro][SCN]	358.15	0.277	-1.28374
[C4C1pyrro][SCN]	368.15	0.281	-1.2694
[C6C1im][SCN]	328.15	0.564	-0.572701
[C6C1im][SCN]	338.15	0.557	-0.58519
[C6C1im][SCN]	348.15	0.549	-0.599657
[C6C1im][SCN]	358.15	0.542	-0.612489
[C6C1im][SCN]	368.15	0.536	-0.623621
[C6-iqui][SCN]	328.15	0.401	-0.913794
[C6-iqui][SCN]	338.15	0.406	-0.901402
[C6-iqui][SCN]	348.15	0.41	-0.891598
[C6-iqui][SCN]	358.15	0.414	-0.881889
[C6-iqui][SCN]	368.15	0.418	-0.872274
[C4C1mor][C(CN)3]	318.15	1.03	0.0295588
[C4C1mor][C(CN)3]	328.15	0.971	-0.0294288
[C4C1mor][C(CN)3]	338.15	0.916	-0.0877389
[C4C1mor][C(CN)3]	348.15	0.86	-0.150823
[C4C1mor][C(CN)3]	358.15	0.819	-0.199671
[C4C1mor][C(CN)3]	368.15	0.78	-0.248461
[C4C1pyrro][C(CN)3]	318.15	0.973	-0.0273712
[C4C1pyrro][C(CN)3]	328.15	0.922	-0.0812101
[C4C1pyrro][C(CN)3]	338.15	0.884	-0.123298
[C4C1pyrro][C(CN)3]	348.15	0.833	-0.182722
[C4C1pyrro][C(CN)3]	358.15	0.801	-0.221894
[C4C1pyrro][C(CN)3]	368.15	0.77	-0.261365
[C4C1pyrro][B(CN)4]	318.15	2.15	0.765468
[C4C1pyrro][B(CN)4]	328.15	1.87	0.625938
[C4C1pyrro][B(CN)4]	338.15	1.73	0.548121
[C4C1pyrro][B(CN)4]	348.15	1.58	0.457425
[C4C1pyrro][B(CN)4]	358.15	1.39	0.329304
[C4C1pyrro][B(CN)4]	368.15	1.28	0.24686
[C10C1im][B(CN)4]	328.15	2.12	0.751416
[C10C1im][B(CN)4]	338.15	1.92	0.652325
[C10C1im][B(CN)4]	348.15	1.72	0.542324
[C10C1im][B(CN)4]	358.15	1.58	0.457425
[C10C1im][B(CN)4]	368.15	1.47	0.385262
[C10C1im][B(CN)4]	378.15	1.35	0.300105
[C2C1im][B(CN)4]	298.15	2.24	0.806476
[C2C1im][B(CN)4]	308.15	1.99	0.688135
[C2C1im][B(CN)4]	318.15	1.82	0.598837
[C2C1im][B(CN)4]	328.15	1.66	0.506818
[C2C1im][B(CN)4]	338.15	1.51	0.41211
[C2C1im][B(CN)4]	348.15	1.38	0.322083
[C2C1im][B(CN)4]	358.15	1.29	0.254642
[C6C1im][B(CN)4]	318.15	2.05	0.71784
[C6C1im][B(CN)4]	328.15	1.87	0.625938
[C6C1im][B(CN)4]	338.15	1.7	0.530628
[C6C1im][B(CN)4]	348.15	1.55	0.438255
[C6C1im][B(CN)4]	358.15	1.42	0.350657
[C6C1im][B(CN)4]	368.15	1.33	0.285179
[C4C1pyrro][CF3SO3]	318.15	0.865	-0.145026
[C4C1pyrro][CF3SO3]	328.15	0.83	-0.18633
[C4C1pyrro][CF3SO3]	338.15	0.794	-0.230672
[C4C1pyrro][CF3SO3]	348.15	0.765	-0.267879
[C4C1pyrro][CF3SO3]	358.15	0.739	-0.302457
[C4C1pyrro][CF3SO3]	368.15	0.712	-0.339677
[C4C1im][CF3SO3]	328.15	0.809	-0.211956
[C4C1im][CF3SO3]	338.15	0.776	-0.253603
[C4C1im][CF3SO3]	348.15	0.747	-0.29169
[C4C1im][CF3SO3]	358.15	0.721	-0.327116
[C4C1im][CF3SO3]	368.15	0.696	-0.362406
[C2C1im][TFA]	348.15	0.143	-1.94491
[C2C1im][TFA]	358.15	0.152	-1.88387
[C2C1im][TFA]	368.15	0.159	-1.83885
[C6OC1C1im][NTf2]	298.15	4.37	1.47476
[C6OC1C1im][NTf2]	308.15	3.81	1.33763
[C6OC1C1im][NTf2]	318.15	3.32	1.19996
[C6OC1C1im][NTf2]	328.15	2.9	1.06471
[C6OC1C1im][NTf2]	338.15	2.57	0.943906
[C6OC1C1im][NTf2]	348.15	2.28	0.824175
[C6OC1C1im][NTf2]	358.15	2.04	0.71295
[(C6OCH2)2im][NTf2]	298.15	4.43	1.4884
[(C6OCH2)2im][NTf2]	308.15	3.8	1.335
[(C6OCH2)2im][NTf2]	318.15	3.31	1.19695
[(C6OCH2)2im][NTf2]	328.15	2.93	1.075
[(C6OCH2)2im][NTf2]	338.15	2.53	0.928219
[(C6OCH2)2im][NTf2]	348.15	2.24	0.806476
[(C6OCH2)2im][NTf2]	358.15	2.02	0.703098
[(C6OCH2)2im][NTf2]	368.15	1.81	0.593327
[C4-4-C1py][NTf2]	298.15	4.86	1.58104
[C4-4-C1py][NTf2]	308.15	4.2	1.43508
[C4-4-C1py][NTf2]	318.15	3.65	1.29473
[C4-4-C1py][NTf2]	328.15	3.21	1.16627
[C4-4-C1py][NTf2]	338.15	2.85	1.04732
[C4-4-C1py][NTf2]	348.15	2.54	0.932164
[C4-4-C1py][NTf2]	358.15	2.26	0.815365
[C4-4-C1py][NTf2]	368.15	2.05	0.71784
[N1112OH][NTf2]	318.15	1.31	0.270027
[N1112OH][NTf2]	328.15	1.21	0.19062
[N1112OH][NTf2]	338.15	1.13	0.122218
[N1112OH][NTf2]	348.15	1.05	0.0487902
[N1112OH][NTf2]	358.15	0.988	-0.0120726
[N1112OH][NTf2]	368.15	0.933	-0.0693501
[C8iquin][NTf2]	328.15	4.05	1.39872
[C8iquin][NTf2]	338.15	3.553	1.26779
[C8iquin][NTf2]	348.15	3.014	1.10327
[C8iquin][NTf2]	358.15	2.653	0.975691
[C8iquin][NTf2]	368.15	2.313	0.838545
[C4C1pip][NTf2]	308.15	4.79	1.56653
[C4C1pip][NTf2]	318.15	4.08	1.4061
[C4C1pip][NTf2]	328.15	3.6	1.28093
[C4C1pip][NTf2]	338.15	3.15	1.1474
[C4C1pip][NTf2]	348.15	2.75	1.0116
[C4C1pip][NTf2]	358.15	2.41	0.879627
[S222][NTf2]	308.15	3.91	1.36354
[S222][NTf2]	318.15	3.39	1.22083
[S222][NTf2]	328.15	2.97	1.08856
[S222][NTf2]	338.15	2.63	0.966984
[S222][NTf2]	348.15	2.33	0.845868
[S222][NTf2]	358.15	2.08	0.732368
[S222][NTf2]	368.15	1.88	0.631272
[C1C1im][NTf2]	303.15	2.86	1.05082
[C1C1im][NTf2]	313.15	2.54	0.932164
[C1C1im][NTf2]	323.15	2.23	0.802002
[C1C1im][NTf2]	333.15	2.01	0.698135
[C2C1im][NTf2]	293.15	3.68	1.30291
[C2C1im][NTf2]	303.15	3.17	1.15373
[C2C1im][NTf2]	313.15	2.83	1.04028
[C2C1im][NTf2]	323.15	2.54	0.932164
[C2py][NTf2]	303.15	2.78	1.02245
[C2py][NTf2]	313.15	2.37	0.86289
[C2py][NTf2]	323.15	2	0.693147
[HOC3py][NTf2]	318.15	1.53	0.425268
[HOC3py][NTf2]	328.15	1.42	0.350657
[HOC3py][NTf2]	338.15	1.33	0.285179
[HOC3py][NTf2]	348.15	1.24	0.215111
[HOC3py][NTf2]	358.15	1.17	0.157004
[HOC3py][NTf2]	368.15	1.1	0.0953102
[HOC3py][NTf2]	378.15	1.03	0.0295588
[COC2C1pip][NTf2]	318.15	3.35	1.20896
[COC2C1pip][NTf2]	328.15	2.93	1.075
[COC2C1pip][NTf2]	338.15	2.62	0.963174
[COC2C1pip][NTf2]	348.15	2.33	0.845868
[COC2C1pip][NTf2]	358.15	2.07	0.727549
[COC2C1pip][NTf2]	368.15	1.87	0.625938
[COC2C1morp][NTf2]	318.15	2.49	0.912283
[COC2C1morp][NTf2]	328.15	2.17	0.774727
[COC2C1morp][NTf2]	338.15	1.94	0.662688
[COC2C1morp][NTf2]	348.15	1.73	0.548121
[COC2C1morp][NTf2]	358.15	1.55	0.438255
[COC2C1morp][NTf2]	368.15	1.41	0.34359
[COC2C1pyrro][NTf2]	318.15	3.15	1.1474
[COC2C1pyrro][NTf2]	328.15	2.81	1.03318
[COC2C1pyrro][NTf2]	338.15	2.51	0.920283
[COC2C1pyrro][NTf2]	348.15	2.26	0.815365
[COC2C1pyrro][NTf2]	358.15	2.05	0.71784
[COC2C1pyrro][NTf2]	368.15	1.85	0.615186
[C5C1pip][NTf2]	308.15	5.05	1.61939
[C5C1pip][NTf2]	318.15	4.19	1.4327
[C5C1pip][NTf2]	328.15	3.7	1.30833
[C5C1pip][NTf2]	338.15	3.18	1.15688
[C5C1pip][NTf2]	348.15	2.78	1.02245
[C5C1pip][NTf2]	358.15	2.44	0.891998
[C6C1pip][NTf2]	308.15	5.31	1.66959
[C6C1pip][NTf2]	318.15	4.46	1.49515
[C6C1pip][NTf2]	328.15	3.81	1.33763
[C6C1pip][NTf2]	338.15	3.26	1.18173
[C6C1pip][NTf2]	348.15	2.8	1.02962
[C6C1pip][NTf2]	358.15	2.45	0.896088
[C4-4-C1py][N(CN]2]	338.15	0.294	-1.22418
[C4-4-C1py][N(CN]2]	348.15	0.302	-1.19733
[C4-4-C1py][N(CN]2]	358.15	0.307	-1.18091
[C4-4-C1py][N(CN]2]	368.15	0.314	-1.15836
[COC2C1morp][FAP]	318.15	4.7	1.54756
[COC2C1morp][FAP]	328.15	4.29	1.45629
[COC2C1morp][FAP]	338.15	3.88	1.35584
[COC2C1morp][FAP]	348.15	3.57	1.27257
[COC2C1morp][FAP]	358.15	3.27	1.18479
[COC2C1morp][FAP]	368.15	3.01	1.10194
[COC2C1pip][FAP]	318.15	7.06	1.95445
[COC2C1pip][FAP]	328.15	6.1	1.80829
[COC2C1pip][FAP]	338.15	5.37	1.68083
[COC2C1pip][FAP]	348.15	4.71	1.54969
[COC2C1pip][FAP]	358.15	4.1	1.41099
[COC2C1pip][FAP]	368.15	3.7	1.30833
[COC2C1pyrro][FAP]	318.15	8.06	2.08691
[COC2C1pyrro][FAP]	328.15	6.86	1.92571
[COC2C1pyrro][FAP]	338.15	5.87	1.76985
[COC2C1pyrro][FAP]	348.15	5.1	1.62924
[COC2C1pyrro][FAP]	358.15	4.49	1.50185
[COC2C1pyrro][FAP]	368.15	3.94	1.37118
[HOC2C1im][FAP]	318.15	2.22	0.797507
[HOC2C1im][FAP]	328.15	2.1	0.741937
[HOC2C1im][FAP]	338.15	2.01	0.698135
[HOC2C1im][FAP]	348.15	1.92	0.652325
[HOC2C1im][FAP]	358.15	1.85	0.615186
[HOC2C1im][FAP]	368.15	1.77	0.57098
[C1C1im][DMP]	363.15	0.0518	-2.96037
[C1C1im][DMP]	373.15	0.0537	-2.92434
[C1C1im][DMP]	383.15	0.0575	-2.85597
[C4C1im]Br	333	0.072	-2.63109
[C4C1im]Br	353	0.09	-2.40795
[C4C1im]Br	373	0.11	-2.20727
[C4C1im]Br	393	0.133	-2.01741
[C2C1im][MeSO3]	318.15	0.071	-2.64508
[C2C1im][MeSO3]	328.15	0.075	-2.59027
[C2C1im][MeSO3]	338.15	0.079	-2.53831
[C2C1im][MeSO3]	348.15	0.083	-2.48891
[C2C1im][MeSO3]	358.15	0.088	-2.43042
[C2C1IM][C(CN)3]	318.15	0.923	-0.080126
[C2C1IM][C(CN)3]	328.15	0.907	-0.0976128
[C2C1IM][C(CN)3]	338.15	0.894	-0.11205
[C2C1IM][C(CN)3]	348.15	0.881	-0.126698
[C2C1IM][C(CN)3]	358.15	0.869	-0.140412
[C2C1IM][C(CN)3]	368.15	0.858	-0.153151
[C2C1IM][FAP]	318.15	6.73	1.90658
[C2C1IM][FAP]	328.15	6.04	1.7984
[C2C1IM][FAP]	338.15	5.46	1.69745
[C2C1IM][FAP]	348.15	4.95	1.59939
[C2C1IM][FAP]	358.15	4.53	1.51072
[C2C1IM][FAP]	368.15	4.16	1.42552
[HOC2C1im][N(CN)2]	328.15	0.388	-0.94675
[HOC2C1im][N(CN)2]	338.15	0.382	-0.962335
[HOC2C1im][N(CN)2]	348.15	0.376	-0.978166
[HOC2C1im][N(CN)2]	358.15	0.371	-0.991553
[C4C1IM][Ac]	298.15	0.013	-4.34281
[C4C1IM][Ac]	333	0.021	-3.86323
[C4C1IM][Ac]	353	0.027	-3.61192
[C4C1IM][Ac]	373	0.032	-3.44202
[C4C1IM][Ac]	393	0.041	-3.19418
[C4C1IM][C(CN)3]	318.15	1.02	0.0198026
[C4C1IM][C(CN)3]	328.15	0.979	-0.0212236
[C4C1IM][C(CN)3]	338.15	0.94	-0.0618754
[C4C1IM][C(CN)3]	348.15	0.91	-0.0943107
[C4C1IM][C(CN)3]	358.15	0.881	-0.126698
[C4C1IM][C(CN)3]	368.15	0.848	-0.164875
[C4C1IM][Cl]	333	0.036	-3.32424
[C4C1IM][Cl]	353	0.044	-3.12357
[C4C1IM][Cl]	398.15	0.07	-2.65926
[C4C1IM][Cl]	408.15	0.077	-2.56395
[C4C1IM][Cl]	373	0.052	-2.95651
[C4C1IM][Cl]	418.15	0.085	-2.4651
[C4C1IM][Cl]	428.15	0.094	-2.36446
[C4C1IM][Cl]	393	0.06	-2.81341
[C4C1IM][N(CN)2]	318.15	0.31	-1.17118
[C4C1IM][N(CN)2]	328.15	0.323	-1.1301
[C4C1IM][N(CN)2]	338.15	0.336	-1.09064
[C4C1IM][N(CN)2]	348.15	0.349	-1.05268
[C4C1IM][N(CN)2]	358.15	0.363	-1.01335
[C4C1IM][N(CN)2]	368.15	0.376	-0.978166
[C4C1IM][NTF2]	293.15	3.95	1.37372
[C4C1IM][NTF2]	303.15	3.43	1.23256
[C4C1IM][NTF2]	313.15	3.01	1.10194
[C4C1IM][NTF2]	323.15	2.64	0.970779
[C4C1IM][NTF2]	323.15	3.13	1.14103
[C4C1IM][NTF2]	333.15	2.79	1.02604
[C4C1IM][NTF2]	343.15	2.52	0.924259
[C4C1IM][NTF2]	353.15	2.21	0.792993
[C4C1IM][NTF2]	363.15	1.99	0.688135
[C4C1IM][DMP]	333	0.034	-3.38139
[C4C1IM][DMP]	353	0.042	-3.17009
[C4C1IM][DMP]	398.15	0.073	-2.6173
[C4C1IM][DMP]	408.15	0.081	-2.51331
[C4C1IM][DMP]	373	0.052	-2.95651
[C4C1IM][DMP]	418.15	0.092	-2.38597
[C4C1IM][DMP]	428.15	0.101	-2.29263
[C4C1IM][DMP]	393	0.061	-2.79688
[C4C1IM][MeSO3]	333	0.12	-2.12026
[C4C1IM][MeSO3]	353	0.132	-2.02495
[C4C1IM][MeSO3]	398.15	0.2	-1.60944
[C4C1IM][MeSO3]	408.15	0.214	-1.54178
[C4C1IM][MeSO3]	373	0.146	-1.92415
[C4C1IM][MeSO3]	418.15	0.228	-1.47841
[C4C1IM][MeSO3]	428.15	0.239	-1.43129
[C4C1IM][MeSO3]	393	0.157	-1.85151
[C6C1IM][CF3SO3]	303.15	1.31	0.270027
[C6C1IM][CF3SO3]	313.15	1.04	0.0392207
[C6C1IM][CF3SO3]	323.15	0.82	-0.198451
[C6C1IM][CF3SO3]	333.15	0.64	-0.446287
[B Cya Py][NTF2]	308.15	3.31	1.19695
[B Cya Py][NTF2]	318.15	3.01	1.10194
[B Cya Py][NTF2]	328.15	2.74	1.00796
[B Cya Py][NTF2]	338.15	2.52	0.924259
[B Cya Py][NTF2]	348.15	2.33	0.845868
[B Cya Py][NTF2]	358.15	2.16	0.770108
[B Cya Py][NTF2]	368.15	2	0.693147
[C12C1IM][NTF2]	318.15	4.49	1.50185
[C12C1IM][NTF2]	328.15	4.02	1.39128
[C12C1IM][NTF2]	338.15	3.64	1.29198
[C12C1IM][NTF2]	348.15	3.31	1.19695
[C12C1IM][NTF2]	358.15	3.03	1.10856
[C12C1IM][NTF2]	368.15	2.78	1.02245
[C4C1 Py][C(CN)3]	318.15	0.971	-0.0294288
[C4C1 Py][C(CN)3]	328.15	0.926	-0.076881
[C4C1 Py][C(CN)3]	338.15	0.887	-0.11991
[C4C1 Py][C(CN)3]	348.15	0.859	-0.151986
[C4C1 Py][C(CN)3]	358.15	0.826	-0.191161
[C4C1 Py][C(CN)3]	368.15	0.796	-0.228156
[4OHC3 4-C1 Mor] [NTF2]	318.15	1.43	0.357674
[4OHC3 4-C1 Mor] [NTF2]	328.15	1.36	0.307485
[4OHC3 4-C1 Mor] [NTF2]	338.15	1.28	0.24686
[4OHC3 4-C1 Mor] [NTF2]	348.15	1.21	0.19062
[4OHC3 4-C1 Mor] [NTF2]	358.15	1.15	0.139762
[4OHC3 4-C1 Mor] [NTF2]	368.15	1.1	0.0953102
[C8Quin] [NTF2]	313.15	2.92	1.07158
[C8Quin] [NTF2]	323.15	2.555	0.938052
[C8Quin] [NTF2]	333.15	2.137	0.759403
[C8Quin] [NTF2]	343.15	1.7	0.530628
[C8Quin] [NTF2]	353.15	1.42	0.350657
[C6 Quin] [NTF2]	313.15	4.25	1.44692
[C6 Quin] [NTF2]	323.15	3.875	1.35455
[C6 Quin] [NTF2]	333.15	3.558	1.2692
[C6 Quin] [NTF2]	343.15	3.37	1.21491
[C6 Quin] [NTF2]	353.15	3	1.09861
[P4442] [DEP]	328.15	0.101	-2.29263
[P4442] [DEP]	338.15	0.105	-2.25379
[P4442] [DEP]	348.15	0.109	-2.21641
[P4442] [DEP]	358.15	0.112	-2.18926
[P4442] [DEP]	368.15	0.116	-2.15417
[C8C1IM] [NTF2]	303.15	3.89	1.35841
[C8C1IM] [NTF2]	313.15	3.52	1.25846
[C8C1IM] [NTF2]	323.15	3.03	1.10856
[C8C1IM] [NTF2]	333.15	2.58	0.947789
[C2C1 IM] [C8 SO4]	333.15	0.16	-1.83258
[C2C1 IM] [C8 SO4]	348.15	0.15	-1.89712
[C2C1 IM] [C8 SO4]	358.15	0.15	-1.89712
[C2C1Mor] [N(CN)2]	318.15	0.324	-1.12701
[C2C1Mor] [N(CN)2]	328.15	0.337	-1.08767
[C2C1Mor] [N(CN)2]	338.15	0.35	-1.04982
[C2C1Mor] [N(CN)2]	348.15	0.364	-1.0106
[C2C1Mor] [N(CN)2]	358.15	0.376	-0.978166
[C2C1Mor] [N(CN)2]	368.15	0.39	-0.941609
[HOC3Py] [N(CN)2]	328.15	0.399	-0.918794
[HOC3Py] [N(CN)2]	338.15	0.411	-0.889162
[HOC3Py] [N(CN)2]	348.15	0.421	-0.865122
[HOC3Py] [N(CN)2]	358.15	0.432	-0.83933
[OHC3-C1IM] [N(NC)2]	318.15	0.35	-1.04982
[OHC3-C1IM] [N(NC)2]	328.15	0.36	-1.02165
[OHC3-C1IM] [N(NC)2]	338.15	0.37	-0.994252
[OHC3-C1IM] [N(NC)2]	348.15	0.38	-0.967584
[OHC3-C1IM] [N(NC)2]	358.15	0.4	-0.916291
[OHC3-C1IM] [N(NC)2]	368.15	0.41	-0.891598

## Sheet: S4- Eq.16-results
Variable	Coeff.	Std. coeff.	Std. err.	(+/-) Co. int. 95%	p-value
Intercept	-0.4159		0.0676	0.133	0
C0	0.0102	0.0605	0.0012	0.0023	0
a0_010	-0.1697	-0.6761	0.015	0.0295	0
a0_017	0.1319	0.4644	0.022	0.0433	0
C_0_018/T	-240.008	-0.1413	13.2116	26.0056	0
C_0_011/T	-11.3664	-0.0596	1.4508	2.8556	0
a_0_009/T	-28.5232	-0.0216	11.4117	22.4626	0.013
a0/T	-28.969	-0.3286	1.7624	3.469	0
a0_002/T	51.899	1.5463	2.6253	5.1676	0
a0_003/T	-26.6256	-0.9662	2.101	4.1356	0
a0_009/T	82.5691	0.6648	4.2147	8.2962	0
a0_017/T	-70.7223	-0.6872	7.931	15.6113	0
a0_020/T	-68.4551	-0.3443	2.0461	4.0274	0
a0_029/T	-1816.73	-0.1507	87.5695	172.37	0
(Fitting criteria)
R2: 0.9889		R2adj: 0.9884		R2-R2adj: 0.0005		LOF: 0.0228
Kxx: 0.4729		Delta K: 0.0372		RMSE tr: 0.1378		MAE tr: 0.0994
RSS tr: 5.6369		CCC tr: 0.9944		s: 0.1411		F: 1937.7639
(Internal validation criteria)
Q2loo: 0.9876		R2-Q2loo: 0.0013		RMSE cv: 0.1456		MAE cv: 0.1051
PRESS cv: 6.2979		CCC cv: 0.9938
Q2LMO: 0.9824		R2Yscr: 0.0436		Q2Yscr: -0.0580		RMSE AV Yscr: 1.2782
R2Xrnd:		Q2Xrnd:		R2Yrnd:		Q2Yrnd:
(External validation criteria)
RMSE ext: 0.3344		MAE ext: 0.2830		PRESS ext: 9.2795		R2ext: 0.8536
Q2-F1: 0.9518		Q2-F2: 0.8491		Q2-F3: 0.9346		CCC ext: 0.9222
r2m aver.: 0.8043		r2m delta: 0.0157
Calc. external data regr. angle from diagonal: -3.1726°
Predictions by LOO:
Exp(x) vs. Pred(y): R2: 0.9876	R'2o: 0.9876	k': 0.9893	Clos': 0.0000	r'2m: 0.9858
Pred(x) vs. Exp(y): R2: 0.9876	R2o: 0.9876	k: 0.9987	Clos: 0.0000	r2m: 0.9871
External predictions by model equation:
Exp(x) vs. Pred(y): R2: 0.8536	R'2o: 0.8513	k': 0.9307	Clos': 0.0028	r'2m: 0.8122
Pred(x) vs. Exp(y): R2: 0.8536	R2o: 0.8492	k: 1.0061	Clos: 0.0052	r2m: 0.7965
ID	Name	Status	Exp. endpoint	Pred. by model eq. 16	Pred.Mod.Eq.Res.	Pred. LOO	Pred. LOO Res.	HAT i/i (h*=0.1414)	Std.Pred.Mod.Eq. Res.	Std.Pred.LOO Res.			ARD			AD
1	[C4C1im][SCN]	Prediction	-1.2983	-0.8736	0.4247	-	-	0.0417	3.0738	3.0738			32.712			0.4247
2	[C4C1im][SCN]	Prediction	-1.291	-0.8667	0.4243	-	-	0.0392	3.0671	3.0671			32.866			0.4243
3	[C4C1im][SCN]	Prediction	-1.2837	-0.8602	0.4236	-	-	0.0376	3.0593	3.0593			32.9906			0.4235
4	[C4C1im][SCN]	Prediction	-1.2765	-0.854	0.4225	-	-	0.0368	3.0506	3.0506			33.0983			0.4225
5	[C4C1im][SCN]	Prediction	-1.2694	-0.8482	0.4212	-	-	0.0367	3.0408	3.0408			33.181	32.9		0.4212
6	[C4-3-C1py][CF3SO3]	Prediction	-0.1165	-0.2977	-0.1812	-	-	0.05	-1.3171	-1.3171			155.536			0.1812
7	[C4-3-C1py][CF3SO3]	Prediction	-0.1543	-0.3054	-0.1511	-	-	0.0495	-1.0981	-1.0981			97.9261			0.1511
8	[C4-3-C1py][CF3SO3]	Prediction	-0.1985	-0.3126	-0.1142	-	-	0.0492	-0.8298	-0.8298			57.4811			0.1141
9	[C4-3-C1py][CF3SO3]	Prediction	-0.237	-0.3195	-0.0825	-	-	0.0491	-0.5993	-0.5993			34.8101			0.0825
10	[C4-3-C1py][CF3SO3]	Prediction	-0.2679	-0.3259	-0.058	-	-	0.0491	-0.4217	-0.4217			21.6499	73.4		0.058
11	[C4C1pyrro][FAP]	Training	2.2364	1.8648	-0.3716	1.8513	-0.3851	0.035	-2.6806	-2.7779			16.616			0.3716
12	[C4C1pyrro][FAP]	Training	2.049	1.7711	-0.2778	1.7617	-0.2873	0.0328	-2.0017	-2.0696			13.5627			0.2779
13	[C4C1pyrro][FAP]	Training	1.8148	1.683	-0.1318	1.6788	-0.136	0.0311	-0.9488	-0.9792			7.26251			0.1318
14	[C4C1pyrro][FAP]	Training	1.6371	1.6	-0.0371	1.5988	-0.0382	0.0297	-0.2669	-0.2751			2.2662			0.0371
15	[C4C1pyrro][FAP]	Training	1.4633	1.5215	0.0583	1.5232	0.06	0.0288	0.4189	0.4313			3.97731			0.0582
16	[C4C1pyrro][FAP]	Training	1.3507	1.4474	0.0967	1.4501	0.0995	0.0281	0.6949	0.715			7.15925	8.4		0.0967
17	[C3C1pip][NTf2]	Prediction	1.4884	1.3537	-0.1347	-	-	0.0248	-0.9663	-0.9663			9.04999			0.1347
18	[C3C1pip][NTf2]	Prediction	1.3987	1.2254	-0.1733	-	-	0.0186	-1.2397	-1.2397			12.3901			0.1733
19	[C3C1pip][NTf2]	Prediction	1.2613	1.1049	-0.1564	-	-	0.0159	-1.1172	-1.1172			12.3999			0.1564
20	[C3C1pip][NTf2]	Prediction	1.1569	0.9915	-0.1654	-	-	0.016	-1.1813	-1.1813			14.2968			0.1654
21	[C3C1pip][NTf2]	Prediction	1.0152	0.8846	-0.1306	-	-	0.0186	-0.9341	-0.9341			12.8645			0.1306
22	[C3C1pip][NTf2]	Prediction	0.8961	0.7837	-0.1124	-	-	0.0231	-0.8055	-0.8055			12.5432	12.2		0.1124
23	[HOC3py][FAP]	Training	0.9746	1.1044	0.1299	1.1118	0.1372	0.0536	0.946	0.9996			13.3183			0.1298
24	[HOC3py][FAP]	Training	0.8713	1.0303	0.159	1.0384	0.1671	0.0487	1.1549	1.214			18.2486			0.159
25	[HOC3py][FAP]	Training	0.7793	0.9606	0.1813	0.9691	0.1897	0.0447	1.3141	1.3755			23.2645			0.1813
26	[HOC3py][FAP]	Training	0.7031	0.8951	0.192	0.9033	0.2002	0.0413	1.3891	1.4489			27.3076			0.192
27	[HOC3py][FAP]	Training	0.6206	0.8333	0.2127	0.8418	0.2212	0.0384	1.537	1.5985			34.2733			0.2127
28	[HOC3py][FAP]	Training	0.5481	0.775	0.2268	0.7835	0.2353	0.0361	1.6372	1.6986			41.3976	26.3		0.2269
29	[C4C1im][TFA]	Training	-1.8515	-1.8299	0.0216	-1.8289	0.0226	0.0429	0.1565	0.1636			1.16662			0.0216
30	[C4C1im][TFA]	Training	-1.7661	-1.6989	0.0672	-1.6968	0.0692	0.0291	0.4834	0.4979			3.80499			0.0672
31	[C4C1im][TFA]	Training	-1.6928	-1.5819	0.1109	-1.5788	0.114	0.0269	0.7969	0.8189			6.55128			0.1109
32	[C4C1im][TFA]	Training	-1.6399	-1.4768	0.1631	-1.4712	0.1687	0.0332	1.1753	1.2157			9.94573	5.3		0.1631
33	[C2C1im][SCN]	Prediction	-1.2983	-0.9045	0.3938	-	-	0.0422	2.8511	2.8511			30.332			0.3938
34	[C2C1im][SCN]	Prediction	-1.291	-0.8975	0.3935	-	-	0.0397	2.845	2.845			30.4802			0.3935
35	[C2C1im][SCN]	Prediction	-1.2837	-0.891	0.3928	-	-	0.0381	2.8377	2.8377			30.5913			0.3927
36	[C2C1im][SCN]	Prediction	-1.2765	-0.8848	0.3918	-	-	0.0374	2.8294	2.8294			30.6855			0.3917
37	[C2C1im][SCN]	Prediction	-1.2694	-0.8789	0.3905	-	-	0.0372	2.8199	2.8199			30.7626	30.5		0.3905
38	[C4C1pip][SCN]	Prediction	-1.1056	-0.8148	0.2908	-	-	0.0438	2.1075	2.1075			26.3025			0.2908
39	[C4C1pip][SCN]	Prediction	-1.0936	-0.8096	0.2841	-	-	0.0416	2.0559	2.0559			25.9693			0.284
40	[C4C1pip][SCN]	Prediction	-1.0788	-0.8047	0.2742	-	-	0.0403	1.9829	1.9829			25.4079			0.2741
41	[C4C1pip][SCN]	Prediction	-1.0642	-0.8	0.2642	-	-	0.0397	1.9103	1.9103			24.8262	25.6		0.2642
42	[C4-4-C1py][SCN]	Prediction	-1.1874	-0.8961	0.2913	-	-	0.0436	2.1108	2.1108			24.5326			0.2913
43	[C4-4-C1py][SCN]	Prediction	-1.1777	-0.888	0.2896	-	-	0.0408	2.0952	2.0952			24.5988			0.2897
44	[C4-4-C1py][SCN]	Prediction	-1.1712	-0.8805	0.2907	-	-	0.0389	2.1012	2.1012			24.8207			0.2907
45	[C4-4-C1py][SCN]	Prediction	-1.1648	-0.8733	0.2915	-	-	0.0377	2.1054	2.1054			25.0258			0.2915
46	[C4-4-C1py][SCN]	Prediction	-1.1552	-0.8665	0.2887	-	-	0.0373	2.0848	2.0848			24.9913	24.7		0.2887
47	[C4C1pyrro][SCN]	Prediction	-1.3356	-0.8263	0.5093	-	-	0.0442	3.6913	3.6913			38.1327			0.5093
48	[C4C1pyrro][SCN]	Prediction	-1.313	-0.8211	0.4919	-	-	0.042	3.561	3.561			37.4638			0.4919
49	[C4C1pyrro][SCN]	Prediction	-1.2983	-0.8163	0.482	-	-	0.0407	3.4869	3.4869			37.1255			0.482
50	[C4C1pyrro][SCN]	Prediction	-1.2837	-0.8117	0.472	-	-	0.0401	3.4138	3.4138			36.7687			0.472
51	[C4C1pyrro][SCN]	Prediction	-1.2694	-0.8074	0.462	-	-	0.0401	3.3415	3.3415			36.3951	37.1		0.462
52	[C6C1im][SCN]	Prediction	-0.5727	-0.8089	-0.2362	-	-	0.0443	-1.7119	-1.7119			41.2432			0.2362
53	[C6C1im][SCN]	Prediction	-0.5852	-0.8021	-0.2169	-	-	0.0418	-1.57	-1.57			37.0643			0.2169
54	[C6C1im][SCN]	Prediction	-0.5997	-0.7957	-0.196	-	-	0.0403	-1.4177	-1.4177			32.683			0.196
55	[C6C1im][SCN]	Prediction	-0.6125	-0.7896	-0.1771	-	-	0.0394	-1.2805	-1.2805			28.9143			0.1771
56	[C6C1im][SCN]	Prediction	-0.6236	-0.7839	-0.1603	-	-	0.0393	-1.1585	-1.1585			25.7056	33.1		0.1603
57	[C6-iqui][SCN]	Prediction	-0.9138	-0.7526	0.1612	-	-	0.0535	1.1738	1.1738			17.6406			0.1612
58	[C6-iqui][SCN]	Prediction	-0.9014	-0.7455	0.1559	-	-	0.0508	1.1339	1.1339			17.2953			0.1559
59	[C6-iqui][SCN]	Prediction	-0.8916	-0.7388	0.1528	-	-	0.0491	1.1104	1.1104			17.1377			0.1528
60	[C6-iqui][SCN]	Prediction	-0.8819	-0.7324	0.1494	-	-	0.0482	1.0854	1.0854			16.952			0.1495
61	[C6-iqui][SCN]	Prediction	-0.8723	-0.7265	0.1458	-	-	0.0479	1.0589	1.0589			16.7144	17.1		0.1458
62	[C4C1mor][C(CN)3]	Training	0.0296	-0.1909	-0.2205	-0.2023	-0.2318	0.0488	-1.6019	-1.6841			744.932			0.2205
63	[C4C1mor][C(CN)3]	Training	-0.0294	-0.2345	-0.2051	-0.244	-0.2145	0.0441	-1.4862	-1.5547			697.619			0.2051
64	[C4C1mor][C(CN)3]	Training	-0.0877	-0.2755	-0.1877	-0.2834	-0.1957	0.0407	-1.3582	-1.4158			214.139			0.1878
65	[C4C1mor][C(CN)3]	Training	-0.1508	-0.3141	-0.1633	-0.3206	-0.1698	0.0384	-1.1799	-1.227			108.289			0.1633
66	[C4C1mor][C(CN)3]	Training	-0.1997	-0.3506	-0.1509	-0.3564	-0.1567	0.037	-1.0897	-1.1315			75.5633			0.1509
67	[C4C1mor][C(CN)3]	Training	-0.2485	-0.3851	-0.1366	-0.3902	-0.1418	0.0364	-0.9861	-1.0234			54.9698	315.9		0.1366
68	[C4C1pyrro][C(CN)3]	Training	-0.0274	0.0833	0.1107	0.0855	0.1129	0.0195	0.7922	0.808			404.015			0.1107
69	[C4C1pyrro][C(CN)3]	Training	-0.0812	0.032	0.1132	0.034	0.1153	0.0182	0.8092	0.8242			139.409			0.1132
70	[C4C1pyrro][C(CN)3]	Training	-0.1233	-0.0164	0.1069	-0.0145	0.1088	0.0178	0.7643	0.7782			86.6991			0.1069
71	[C4C1pyrro][C(CN)3]	Training	-0.1827	-0.062	0.1208	-0.0597	0.123	0.0183	0.8636	0.8796			66.0646			0.1207
72	[C4C1pyrro][C(CN)3]	Training	-0.2219	-0.105	0.1169	-0.1027	0.1192	0.0194	0.8365	0.853			52.6814			0.1169
73	[C4C1pyrro][C(CN)3]	Training	-0.2614	-0.1457	0.1157	-0.1432	0.1182	0.0211	0.8285	0.8463			44.2617	132		0.1157
74	[C4C1pyrro][B(CN)4]	Training	0.7655	0.6851	-0.0804	0.6808	-0.0846	0.0503	-0.5844	-0.6153			10.5029			0.0804
75	[C4C1pyrro][B(CN)4]	Training	0.6259	0.5861	-0.0399	0.5843	-0.0417	0.0432	-0.2888	-0.3018			6.35884			0.0398
76	[C4C1pyrro][B(CN)4]	Training	0.5481	0.4929	-0.0552	0.4907	-0.0575	0.0391	-0.3992	-0.4154			10.0712			0.0552
77	[C4C1pyrro][B(CN)4]	Training	0.4574	0.4051	-0.0523	0.403	-0.0544	0.0374	-0.378	-0.3927			11.4342			0.0523
78	[C4C1pyrro][B(CN)4]	Training	0.3293	0.3222	-0.0071	0.3219	-0.0074	0.0378	-0.0516	-0.0536			2.15609			0.0071
79	[C4C1pyrro][B(CN)4]	Training	0.2469	0.2438	-0.0031	0.2436	-0.0032	0.0399	-0.0224	-0.0234			1.25557	6.9		0.0031
80	[C10C1im][B(CN)4]	Training	0.7514	0.7424	-0.009	0.7418	-0.0096	0.0577	-0.066	-0.0701			1.19776			0.009
81	[C10C1im][B(CN)4]	Training	0.6523	0.6508	-0.0015	0.6508	-0.0016	0.0532	-0.0107	-0.0114			0.229956			0.0015
82	[C10C1im][B(CN)4]	Training	0.5423	0.5646	0.0223	0.5658	0.0235	0.0512	0.1619	0.1707			4.11212			0.0223
83	[C10C1im][B(CN)4]	Training	0.4574	0.4831	0.0257	0.4845	0.0271	0.0513	0.187	0.1972			5.61871			0.0257
84	[C10C1im][B(CN)4]	Training	0.3853	0.4061	0.0209	0.4073	0.022	0.0532	0.1518	0.1604			5.39839			0.0208
85	[C10C1im][B(CN)4]	Training	0.3001	0.3332	0.0331	0.3351	0.035	0.0565	0.2412	0.2556			11.0297	4.6		0.0331
86	[C2C1im][B(CN)4]	Training	0.8065	0.8187	0.0122	0.8197	0.0132	0.0737	0.0901	0.0973			1.51271			0.0122
87	[C2C1im][B(CN)4]	Training	0.6881	0.7084	0.0202	0.7096	0.0215	0.0588	0.1478	0.1571			2.95015			0.0203
88	[C2C1im][B(CN)4]	Training	0.5988	0.605	0.0061	0.6053	0.0064	0.0481	0.0446	0.0468			1.0354			0.0062
89	[C2C1im][B(CN)4]	Training	0.5068	0.5079	0.0011	0.5079	0.0011	0.041	0.0076	0.008			0.217048			0.0011
90	[C2C1im][B(CN)4]	Training	0.4121	0.4165	0.0044	0.4167	0.0046	0.0368	0.0318	0.033			1.0677			0.0044
91	[C2C1im][B(CN)4]	Training	0.3221	0.3304	0.0083	0.3307	0.0086	0.035	0.0601	0.0622			2.57684			0.0083
92	[C2C1im][B(CN)4]	Training	0.2546	0.2491	-0.0055	0.2489	-0.0057	0.0354	-0.0399	-0.0414			2.16025	1.6		0.0055
93	[C6C1im][B(CN)4]	Training	0.7178	0.7007	-0.0171	0.6999	-0.0179	0.0464	-0.1241	-0.1301			2.38228			0.0171
94	[C6C1im][B(CN)4]	Training	0.6259	0.6035	-0.0225	0.6026	-0.0234	0.0391	-0.1624	-0.169			3.57885			0.0224
95	[C6C1im][B(CN)4]	Training	0.5306	0.512	-0.0187	0.5113	-0.0193	0.0348	-0.1346	-0.1395			3.50547			0.0186
96	[C6C1im][B(CN)4]	Training	0.4383	0.4257	-0.0126	0.4253	-0.013	0.033	-0.0905	-0.0935			2.87474			0.0126
97	[C6C1im][B(CN)4]	Training	0.3507	0.3443	-0.0064	0.344	-0.0066	0.0332	-0.0461	-0.0477			1.82492			0.0064
98	[C6C1im][B(CN)4]	Training	0.2852	0.2672	-0.0179	0.2666	-0.0186	0.0353	-0.1294	-0.1341			6.31136	3.4		0.018
99	[C4C1pyrro][CF3SO3]	Training	-0.145	-0.21	-0.065	-0.2134	-0.0683	0.0486	-0.4723	-0.4965			44.8276			0.065
100	[C4C1pyrro][CF3SO3]	Training	-0.1863	-0.2212	-0.0348	-0.223	-0.0367	0.0493	-0.2532	-0.2664			18.7332			0.0349
101	[C4C1pyrro][CF3SO3]	Training	-0.2307	-0.2316	-0.001	-0.2317	-0.001	0.0501	-0.0071	-0.0075			0.390117			0.0009
102	[C4C1pyrro][CF3SO3]	Training	-0.2679	-0.2415	0.0264	-0.2401	0.0278	0.0509	0.1917	0.202			9.85442			0.0264
103	[C4C1pyrro][CF3SO3]	Training	-0.3025	-0.2508	0.0516	-0.248	0.0544	0.0518	0.3756	0.3962			17.0909			0.0517
104	[C4C1pyrro][CF3SO3]	Training	-0.3397	-0.2596	0.08	-0.2552	0.0845	0.0527	0.5826	0.6151			23.5796	19		0.0801
105	[C4C1im][CF3SO3]	Training	-0.212	-0.2685	-0.0565	-0.2713	-0.0593	0.0467	-0.4103	-0.4305			26.6509			0.0565
106	[C4C1im][CF3SO3]	Training	-0.2536	-0.2772	-0.0236	-0.2784	-0.0248	0.0471	-0.1713	-0.1797			9.30599			0.0236
107	[C4C1im][CF3SO3]	Training	-0.2917	-0.2854	0.0063	-0.2851	0.0066	0.0475	0.0457	0.0479			2.15975			0.0063
108	[C4C1im][CF3SO3]	Training	-0.3271	-0.2931	0.034	-0.2914	0.0357	0.0481	0.2467	0.2592			10.3944			0.034
109	[C4C1im][CF3SO3]	Training	-0.3624	-0.3005	0.0619	-0.2973	0.0651	0.0487	0.45	0.473			17.0806	13.1		0.0619
110	[C2C1im][TFA]	Training	-1.9449	-1.76	0.1849	-1.754	0.1909	0.0315	1.331	1.3744			9.50692			0.1849
111	[C2C1im][TFA]	Training	-1.8839	-1.6982	0.1856	-1.6929	0.191	0.0279	1.334	1.3723			9.85721			0.1857
112	[C2C1im][TFA]	Training	-1.8389	-1.6398	0.1991	-1.6343	0.2046	0.0269	1.4298	1.4692			10.8271	10		0.1991
113	[C6OC1C1im][NTf2]	Training	1.4748	1.4305	-0.0442	1.4289	-0.0459	0.0366	-0.3193	-0.3314			3.0038			0.0443
114	[C6OC1C1im][NTf2]	Training	1.3376	1.2988	-0.0388	1.2978	-0.0398	0.0252	-0.2783	-0.2855			2.90072			0.0388
115	[C6OC1C1im][NTf2]	Training	1.2	1.1754	-0.0245	1.175	-0.025	0.0182	-0.1754	-0.1786			2.05			0.0246
116	[C6OC1C1im][NTf2]	Training	1.0647	1.0596	-0.0052	1.0595	-0.0052	0.0146	-0.0368	-0.0373			0.479008			0.0051
117	[C6OC1C1im][NTf2]	Training	0.9439	0.9505	0.0066	0.9506	0.0067	0.014	0.0472	0.0479			0.699227			0.0066
118	[C6OC1C1im][NTf2]	Training	0.8242	0.8478	0.0236	0.8481	0.024	0.0159	0.1684	0.1712			2.86338			0.0236
119	[C6OC1C1im][NTf2]	Training	0.7129	0.7507	0.0378	0.7515	0.0385	0.0199	0.2704	0.2759			5.30229	2.4		0.0378
120	[(C6OCH2)2im][NTf2]	Training	1.4884	1.4542	-0.0342	1.4515	-0.0369	0.0745	-0.2516	-0.2719			2.29777			0.0342
121	[(C6OCH2)2im][NTf2]	Training	1.335	1.3264	-0.0086	1.3258	-0.0092	0.0618	-0.0629	-0.067			0.644195			0.0086
122	[(C6OCH2)2im][NTf2]	Training	1.1969	1.2066	0.0097	1.2072	0.0102	0.0534	0.0704	0.0744			0.810427			0.0097
123	[(C6OCH2)2im][NTf2]	Training	1.075	1.0941	0.0191	1.0951	0.0201	0.0486	0.1389	0.1461			1.77674			0.0191
124	[(C6OCH2)2im][NTf2]	Training	0.9282	0.9883	0.0601	0.9913	0.063	0.0469	0.436	0.4575			6.4749			0.0601
125	[(C6OCH2)2im][NTf2]	Training	0.8065	0.8885	0.0821	0.8927	0.0862	0.0478	0.5959	0.6258			10.1674			0.082
126	[(C6OCH2)2im][NTf2]	Training	0.7031	0.7944	0.0913	0.7992	0.0961	0.0509	0.6637	0.6993			12.9854			0.0913
127	[(C6OCH2)2im][NTf2]	Training	0.5933	0.7053	0.112	0.7119	0.1186	0.0557	0.8163	0.8645			18.8775	6.7		0.112
128	[C4-4-C1py][NTf2]	Training	1.581	1.4249	-0.1562	1.4202	-0.1608	0.0289	-1.1229	-1.1564			9.8735			0.1561
129	[C4-4-C1py][NTf2]	Training	1.4351	1.2912	-0.1439	1.2885	-0.1466	0.0184	-1.0291	-1.0483			10.0272			0.1439
130	[C4-4-C1py][NTf2]	Training	1.2947	1.1659	-0.1288	1.1644	-0.1304	0.012	-0.9182	-0.9294			9.94825			0.1288
131	[C4-4-C1py][NTf2]	Training	1.1663	1.0483	-0.118	1.0472	-0.1191	0.0091	-0.8398	-0.8476			10.1175			0.118
132	[C4-4-C1py][NTf2]	Training	1.0473	0.9376	-0.1097	0.9366	-0.1107	0.0091	-0.781	-0.7881			10.4746			0.1097
133	[C4-4-C1py][NTf2]	Training	0.9322	0.8333	-0.0989	0.8321	-0.1	0.0115	-0.7047	-0.7129			10.6093			0.0989
134	[C4-4-C1py][NTf2]	Training	0.8154	0.7348	-0.0806	0.7335	-0.0819	0.0159	-0.5756	-0.5849			9.88472			0.0806
135	[C4-4-C1py][NTf2]	Training	0.7178	0.6416	-0.0762	0.6399	-0.0779	0.022	-0.546	-0.5583			10.6158	10.1		0.0762
136	[N1112OH][NTf2]	Training	0.27	0.1546	-0.1154	0.1459	-0.1241	0.0704	-0.8482	-0.9124			42.7407			0.1154
137	[N1112OH][NTf2]	Training	0.1906	0.0646	-0.126	0.0563	-0.1343	0.0618	-0.9219	-0.9826			66.107			0.126
138	[N1112OH][NTf2]	Training	0.1222	-0.0201	-0.1423	-0.0287	-0.1509	0.0567	-1.0383	-1.1006			116.448			0.1423
139	[N1112OH][NTf2]	Training	0.0488	-0.0999	-0.1487	-0.1085	-0.1573	0.0545	-1.0837	-1.1462			304.713			0.1487
140	[N1112OH][NTf2]	Training	-0.0121	-0.1753	-0.1632	-0.1848	-0.1727	0.0548	-1.1896	-1.2586			1348.76			0.1632
141	[N1112OH][NTf2]	Training	-0.0694	-0.2466	-0.1772	-0.2573	-0.188	0.0571	-1.2933	-1.3717			255.331	355.6		0.1772
142	[C8iquin][NTf2]	Training	1.3987	1.2619	-0.1368	1.2585	-0.1402	0.0243	-0.9811	-1.0055			9.78051			0.1368
143	[C8iquin][NTf2]	Training	1.2678	1.1503	-0.1175	1.1474	-0.1204	0.0242	-0.8427	-0.8636			9.26802			0.1175
144	[C8iquin][NTf2]	Training	1.1033	1.0451	-0.0582	1.0435	-0.0598	0.0266	-0.4178	-0.4292			5.27508			0.0582
145	[C8iquin][NTf2]	Training	0.9757	0.9457	-0.0299	0.9448	-0.0309	0.0309	-0.2156	-0.2224			3.07472			0.03
146	[C8iquin][NTf2]	Training	0.8385	0.8518	0.0133	0.8523	0.0138	0.037	0.0957	0.0993			1.58617	5.7		0.0133
147	[C4C1pip][NTf2]	Training	1.5665	1.3788	-0.1878	1.3742	-0.1924	0.0238	-1.3466	-1.3794			11.9821			0.1877
148	[C4C1pip][NTf2]	Training	1.4061	1.2503	-0.1558	1.2475	-0.1586	0.0176	-1.114	-1.134			11.0803			0.1558
149	[C4C1pip][NTf2]	Training	1.2809	1.1296	-0.1513	1.1273	-0.1536	0.0148	-1.0803	-1.0966			11.812			0.1513
150	[C4C1pip][NTf2]	Training	1.1474	1.0161	-0.1313	1.0141	-0.1333	0.0149	-0.9375	-0.9517			11.4433			0.1313
151	[C4C1pip][NTf2]	Training	1.0116	0.9091	-0.1025	0.9073	-0.1043	0.0174	-0.7328	-0.7459			10.1325			0.1025
152	[C4C1pip][NTf2]	Training	0.8796	0.8081	-0.0716	0.8064	-0.0732	0.0219	-0.5128	-0.5243			8.12869	10.7		0.0715
153	[S222][NTf2]	Training	1.3635	1.2718	-0.0917	1.27	-0.0935	0.0192	-0.656	-0.6689			6.72534			0.0917
154	[S222][NTf2]	Training	1.2208	1.147	-0.0739	1.146	-0.0748	0.0128	-0.5268	-0.5336			6.04522			0.0738
155	[S222][NTf2]	Training	1.0886	1.0297	-0.0589	1.0291	-0.0594	0.0098	-0.4191	-0.4233			5.41062			0.0589
156	[S222][NTf2]	Training	0.967	0.9194	-0.0476	0.9189	-0.0481	0.0097	-0.3391	-0.3424			4.92244			0.0476
157	[S222][NTf2]	Training	0.8459	0.8154	-0.0305	0.815	-0.0309	0.012	-0.2174	-0.22			3.60563			0.0305
158	[S222][NTf2]	Training	0.7324	0.7172	-0.0152	0.7169	-0.0154	0.0164	-0.1085	-0.1103			2.07537			0.0152
159	[S222][NTf2]	Training	0.6313	0.6243	-0.0069	0.6242	-0.0071	0.0225	-0.0497	-0.0509			1.10882	4.2		0.007
160	[C1C1im][NTf2]	Training	1.0508	1.2939	0.2431	1.3015	0.2507	0.0303	1.7493	1.8039			23.1348			0.2431
161	[C1C1im][NTf2]	Training	0.9322	1.1639	0.2317	1.1691	0.237	0.0221	1.6603	1.6979			24.8552			0.2317
162	[C1C1im][NTf2]	Training	0.802	1.0419	0.2399	1.0462	0.2442	0.0178	1.7149	1.746			29.9127			0.2399
163	[C1C1im][NTf2]	Training	0.6981	0.9272	0.229	0.931	0.2329	0.0166	1.6365	1.6642			32.8176	27.6		0.2291
164	[C2C1im][NTf2]	Training	1.3029	1.4912	0.1883	1.4987	0.1958	0.0384	1.3604	1.4148			14.4524			0.1883
165	[C2C1im][NTf2]	Training	1.1537	1.3516	0.1979	1.3569	0.2031	0.0258	1.4206	1.4582			17.1535			0.1979
166	[C2C1im][NTf2]	Training	1.0403	1.221	0.1807	1.2242	0.1839	0.0177	1.2917	1.315			17.37			0.1807
167	[C2C1im][NTf2]	Training	0.9322	1.0984	0.1662	1.1006	0.1685	0.0133	1.1858	1.2018			17.8288	16.7		0.1662
168	[C2py][NTf2]	Training	1.0225	1.2036	0.1812	1.2108	0.1884	0.0382	1.3091	1.3611			17.7115			0.1811
169	[C2py][NTf2]	Training	0.8629	1.0775	0.2146	1.0838	0.2209	0.0287	1.5428	1.5884			24.8696			0.2146
170	[C2py][NTf2]	Training	0.6931	0.9591	0.266	0.9654	0.2723	0.0231	1.9068	1.9519			38.3783	26.9		0.266
171	[HOC3py][NTf2]	Training	0.4253	0.4043	-0.021	0.4033	-0.0219	0.0429	-0.152	-0.1588			4.93769			0.021
172	[HOC3py][NTf2]	Training	0.3507	0.3076	-0.0431	0.3059	-0.0447	0.0365	-0.3111	-0.3229			12.2897			0.0431
173	[HOC3py][NTf2]	Training	0.2852	0.2166	-0.0686	0.2142	-0.071	0.0333	-0.4945	-0.5115			24.0533			0.0686
174	[HOC3py][NTf2]	Training	0.2151	0.1308	-0.0843	0.1279	-0.0872	0.0328	-0.6076	-0.6282			39.1911			0.0843
175	[HOC3py][NTf2]	Training	0.157	0.0498	-0.1072	0.0459	-0.1111	0.0347	-0.7731	-0.8009			68.2803			0.1072
176	[HOC3py][NTf2]	Training	0.0953	-0.0268	-0.1221	-0.0317	-0.127	0.0385	-0.8823	-0.9176			128.122			0.1221
177	[HOC3py][NTf2]	Training	0.0296	-0.0993	-0.1289	-0.1052	-0.1348	0.044	-0.9339	-0.9769			435.473	101.7		0.1289
178	[COC2C1pip][NTf2]	Training	1.209	1.1844	-0.0245	1.1841	-0.0249	0.0157	-0.1751	-0.1779			2.03474			0.0246
179	[COC2C1pip][NTf2]	Training	1.075	1.065	-0.01	1.0649	-0.0101	0.0131	-0.0713	-0.0723			0.930233			0.01
180	[COC2C1pip][NTf2]	Training	0.9632	0.9526	-0.0106	0.9525	-0.0107	0.0133	-0.0753	-0.0763			1.1005			0.0106
181	[COC2C1pip][NTf2]	Training	0.8459	0.8467	0.0008	0.8467	0.0008	0.0159	0.0059	0.006			0.0945738			0.0008
182	[COC2C1pip][NTf2]	Training	0.7275	0.7467	0.0191	0.7471	0.0195	0.0204	0.137	0.1399			2.63918			0.0192
183	[COC2C1pip][NTf2]	Training	0.6259	0.6521	0.0262	0.6528	0.0269	0.0267	0.188	0.1931			4.18597	1.8		0.0262
184	[COC2C1morp][NTf2]	Training	0.9123	0.9491	0.0369	0.9506	0.0383	0.0379	0.2663	0.2768			4.03376			0.0368
185	[COC2C1morp][NTf2]	Training	0.7747	0.8359	0.0611	0.838	0.0632	0.0332	0.4406	0.4558			7.89983			0.0612
186	[COC2C1morp][NTf2]	Training	0.6627	0.7293	0.0666	0.7315	0.0688	0.0316	0.4796	0.4952			10.0498			0.0666
187	[COC2C1morp][NTf2]	Training	0.5481	0.6288	0.0807	0.6316	0.0834	0.0326	0.5815	0.6011			14.7236			0.0807
188	[COC2C1morp][NTf2]	Training	0.4383	0.534	0.0957	0.5375	0.0993	0.0357	0.6908	0.7164			21.8344			0.0957
189	[COC2C1morp][NTf2]	Training	0.3436	0.4443	0.1007	0.4486	0.105	0.0407	0.7286	0.7594			29.3073	14.6		0.1007
190	[COC2C1pyrro][NTf2]	Training	1.1474	1.1627	0.0153	1.1629	0.0155	0.0169	0.1091	0.111			1.33345			0.0153
191	[COC2C1pyrro][NTf2]	Training	1.0332	1.0434	0.0103	1.0436	0.0104	0.0142	0.0732	0.0742			0.987224			0.0102
192	[COC2C1pyrro][NTf2]	Training	0.9203	0.9313	0.011	0.9314	0.0111	0.0144	0.0783	0.0795			1.19526			0.011
193	[COC2C1pyrro][NTf2]	Training	0.8154	0.8255	0.0102	0.8257	0.0103	0.017	0.0726	0.0738			1.23866			0.0101
194	[COC2C1pyrro][NTf2]	Training	0.7178	0.7257	0.0079	0.7259	0.008	0.0216	0.0562	0.0575			1.10059			0.0079
195	[COC2C1pyrro][NTf2]	Training	0.6152	0.6313	0.0161	0.6317	0.0166	0.0279	0.1157	0.119			2.61704	1.4		0.0161
196	[C5C1pip][NTf2]	Training	1.6194	1.4021	-0.2173	1.3971	-0.2223	0.0224	-1.5574	-1.5931			13.4186			0.2173
197	[C5C1pip][NTf2]	Training	1.4327	1.2736	-0.1591	1.271	-0.1617	0.0162	-1.1365	-1.1552			11.1049			0.1591
198	[C5C1pip][NTf2]	Training	1.3083	1.153	-0.1554	1.1509	-0.1575	0.0134	-1.1082	-1.1233			11.8704			0.1553
199	[C5C1pip][NTf2]	Training	1.1569	1.0395	-0.1174	1.0379	-0.119	0.0135	-0.8375	-0.849			10.1478			0.1174
200	[C5C1pip][NTf2]	Training	1.0225	0.9325	-0.0899	0.931	-0.0914	0.016	-0.6425	-0.6529			8.80196			0.09
201	[C5C1pip][NTf2]	Training	0.892	0.8315	-0.0605	0.8302	-0.0618	0.0205	-0.4331	-0.4421			6.78251	10.3		0.0605
202	[C6C1pip][NTf2]	Training	1.6696	1.4393	-0.2303	1.4339	-0.2357	0.0226	-1.6507	-1.6889			13.7937			0.2303
203	[C6C1pip][NTf2]	Training	1.4951	1.3106	-0.1845	1.3076	-0.1876	0.0164	-1.3181	-1.3401			12.3403			0.1845
204	[C6C1pip][NTf2]	Training	1.3376	1.1899	-0.1478	1.1878	-0.1498	0.0136	-1.0542	-1.0687			11.0422			0.1477
205	[C6C1pip][NTf2]	Training	1.1817	1.0762	-0.1055	1.0748	-0.107	0.0136	-0.7527	-0.7631			8.92782			0.1055
206	[C6C1pip][NTf2]	Training	1.0296	0.9691	-0.0605	0.9681	-0.0615	0.0161	-0.4323	-0.4393			5.87607			0.0605
207	[C6C1pip][NTf2]	Training	0.8961	0.868	-0.0281	0.8674	-0.0287	0.0205	-0.2013	-0.2055			3.13581	9.1		0.0281
208	[C4-4-C1py][N(CN]2]	Prediction	-1.2242	-0.8349	0.3892	-	-	0.0417	2.8174	2.8174			31.8004			0.3893
209	[C4-4-C1py][N(CN]2]	Prediction	-1.1973	-0.8067	0.3906	-	-	0.037	2.8203	2.8203			32.6234			0.3906
210	[C4-4-C1py][N(CN]2]	Prediction	-1.1809	-0.7801	0.4008	-	-	0.0347	2.8907	2.8907			33.9402			0.4008
211	[C4-4-C1py][N(CN]2]	Prediction	-1.1584	-0.7549	0.4035	-	-	0.0344	2.9094	2.9094			34.8325	33.2		0.4035
212	[COC2C1morp][FAP]	Training	1.5476	1.5751	0.0276	1.5769	0.0294	0.0611	0.2016	0.2147			1.77694			0.0275
213	[COC2C1morp][FAP]	Training	1.4563	1.4889	0.0326	1.4908	0.0345	0.0551	0.2378	0.2517			2.23855			0.0326
214	[COC2C1morp][FAP]	Training	1.3558	1.4078	0.052	1.4105	0.0547	0.0501	0.3778	0.3977			3.83537			0.052
215	[COC2C1morp][FAP]	Training	1.2726	1.3313	0.0588	1.3342	0.0616	0.0458	0.4264	0.4468			4.6126			0.0587
216	[COC2C1morp][FAP]	Training	1.1848	1.2592	0.0744	1.2624	0.0776	0.0422	0.5384	0.5621			6.27954			0.0744
217	[COC2C1morp][FAP]	Training	1.1019	1.1909	0.089	1.1945	0.0926	0.0391	0.643	0.6691			8.07696	4.4		0.089
218	[COC2C1pip][FAP]	Training	1.9544	1.8104	-0.144	1.8056	-0.1489	0.0327	-1.0375	-1.0726			7.36799			0.144
219	[COC2C1pip][FAP]	Training	1.8083	1.718	-0.0902	1.7152	-0.0931	0.0302	-0.6493	-0.6695			4.99364			0.0903
220	[COC2C1pip][FAP]	Training	1.6808	1.6311	-0.0497	1.6297	-0.0511	0.0283	-0.3572	-0.3676			2.95693			0.0497
221	[COC2C1pip][FAP]	Training	1.5497	1.5492	-0.0005	1.5492	-0.0005	0.0268	-0.0035	-0.0036			0.0322643			0.0005
222	[COC2C1pip][FAP]	Training	1.411	1.4719	0.0609	1.4735	0.0625	0.0257	0.4369	0.4484			4.31609			0.0609
223	[COC2C1pip][FAP]	Training	1.3083	1.3987	0.0904	1.401	0.0927	0.0249	0.6484	0.665			6.90973	4.4		0.0904
224	[COC2C1pyrro][FAP]	Training	2.0869	1.7886	-0.2983	1.7785	-0.3084	0.0329	-2.149	-2.2221			14.2939			0.2983
225	[COC2C1pyrro][FAP]	Training	1.9257	1.6965	-0.2292	1.6893	-0.2364	0.0304	-1.6495	-1.7012			11.9022			0.2292
226	[COC2C1pyrro][FAP]	Training	1.7699	1.6098	-0.1601	1.6051	-0.1648	0.0284	-1.1508	-1.1845			9.04571			0.1601
227	[COC2C1pyrro][FAP]	Training	1.6292	1.528	-0.1012	1.5252	-0.104	0.0269	-0.727	-0.7471			6.21164			0.1012
228	[COC2C1pyrro][FAP]	Training	1.5019	1.4509	-0.051	1.4495	-0.0523	0.0258	-0.3661	-0.3758			3.3957			0.051
229	[COC2C1pyrro][FAP]	Training	1.3712	1.3779	0.0067	1.378	0.0069	0.025	0.048	0.0493			0.488623	7.5		0.0067
230	[HOC2C1im][FAP]	Training	0.7975	0.9483	0.1508	0.9584	0.1609	0.0625	1.1038	1.1774			18.9091			0.1508
231	[HOC2C1im][FAP]	Training	0.7419	0.8814	0.1395	0.89	0.1481	0.0579	1.0182	1.0809			18.8031			0.1395
232	[HOC2C1im][FAP]	Training	0.6981	0.8185	0.1203	0.8253	0.1272	0.0541	0.8765	0.9267			17.2468			0.1204
233	[HOC2C1im][FAP]	Training	0.6523	0.7591	0.1068	0.7648	0.1125	0.0508	0.7766	0.8182			16.3728			0.1068
234	[HOC2C1im][FAP]	Training	0.6152	0.7031	0.0879	0.7075	0.0923	0.0481	0.6382	0.6705			14.288			0.0879
235	[HOC2C1im][FAP]	Training	0.571	0.6501	0.0791	0.6539	0.0829	0.0459	0.5738	0.6013			13.8529	16.5		0.0791
236	[C1C1im][DMP]	Training	-2.9604	-2.9527	0.0076	-2.9521	0.0082	0.0718	0.0562	0.0606			0.2601			0.0077
237	[C1C1im][DMP]	Training	-2.9243	-2.8668	0.0575	-2.8626	0.0617	0.0676	0.4222	0.4528			1.96628			0.0575
238	[C1C1im][DMP]	Training	-2.856	-2.7854	0.0706	-2.7804	0.0755	0.0654	0.5174	0.5536			2.47199	1.5		0.0706
239	[C4C1im]Br	Training	-2.6311	-2.8449	-0.2138	-2.9904	-0.3593	0.405	-1.9638	-3.3004			8.12588			0.2138
240	[C4C1im]Br	Training	-2.4079	-2.4889	-0.081	-2.517	-0.1091	0.2575	-0.6658	-0.8968			3.36393			0.081
241	[C4C1im]Br	Training	-2.2073	-2.1711	0.0361	-2.159	0.0482	0.2507	0.2959	0.3949			1.64001			0.0362
242	[C4C1im]Br	Training	-2.0174	-1.8857	0.1317	-1.8163	0.2011	0.345	1.1532	1.7606			6.5282	4.9		0.1317
243	[C2C1im][MeSO3]	Training	-2.6451	-2.594	0.0511	-2.5816	0.0635	0.1953	0.4037	0.5016			1.93187			0.0511
244	[C2C1im][MeSO3]	Training	-2.5903	-2.4753	0.1149	-2.4554	0.1349	0.1479	0.8822	1.0353			4.43964			0.115
245	[C2C1im][MeSO3]	Training	-2.5383	-2.3637	0.1746	-2.3412	0.1971	0.1142	1.3143	1.4838			6.87862			0.1746
246	[C2C1im][MeSO3]	Training	-2.4889	-2.2585	0.2304	-2.2351	0.2538	0.0921	1.7133	1.8872			9.2571			0.2304
247	[C2C1im][MeSO3]	Training	-2.4304	-2.1592	0.2712	-2.1356	0.2948	0.0799	2.0035	2.1775			11.1587	6.7		0.2712
248	[C2C1IM][C(CN)3]	Training	-0.0801	0.0032	0.0833	0.0047	0.0848	0.0174	0.5957	0.6063			103.995			0.0833
249	[C2C1IM][C(CN)3]	Training	-0.0976	-0.0462	0.0514	-0.0454	0.0522	0.0159	0.3669	0.3728			52.6639			0.0514
250	[C2C1IM][C(CN)3]	Training	-0.112	-0.0928	0.0193	-0.0925	0.0196	0.0153	0.1376	0.1398			17.1429			0.0192
251	[C2C1IM][C(CN)3]	Training	-0.1267	-0.1366	-0.0099	-0.1368	-0.0101	0.0156	-0.071	-0.0721			7.81373			0.0099
252	[C2C1IM][C(CN)3]	Training	-0.1404	-0.178	-0.0376	-0.1787	-0.0383	0.0166	-0.2689	-0.2734			26.7806			0.0376
253	[C2C1IM][C(CN)3]	Training	-0.1532	-0.2172	-0.0641	-0.2184	-0.0652	0.0181	-0.4581	-0.4665			41.7755	41.7		0.064
254	[C2C1IM][FAP]	Training	1.9066	1.7847	-0.1219	1.7806	-0.126	0.0326	-0.878	-0.9076			6.39358			0.1219
255	[C2C1IM][FAP]	Training	1.7984	1.693	-0.1055	1.6897	-0.1087	0.0299	-0.7586	-0.782			5.86077			0.1054
256	[C2C1IM][FAP]	Training	1.6974	1.6066	-0.0908	1.604	-0.0934	0.0278	-0.6526	-0.6713			5.34936			0.0908
257	[C2C1IM][FAP]	Training	1.5994	1.5253	-0.0741	1.5233	-0.0761	0.0262	-0.5321	-0.5464			4.63299			0.0741
258	[C2C1IM][FAP]	Training	1.5107	1.4485	-0.0623	1.4469	-0.0639	0.025	-0.4467	-0.4582			4.1173			0.0622
259	[C2C1IM][FAP]	Training	1.4255	1.3758	-0.0497	1.3746	-0.0509	0.0241	-0.3564	-0.3652			3.4865	4.9		0.0497
260	[HOC2C1im][N(CN)2]	Prediction	-0.9467	-1.6848	-0.738	-	-	0.1127	-5.5518	-5.5518			77.9656			0.7381
261	[HOC2C1im][N(CN)2]	Prediction	-0.9623	-1.6326	-0.6703	-	-	0.1017	-5.0109	-5.0109			69.656			0.6703
262	[HOC2C1im][N(CN)2]	Prediction	-0.9782	-1.5834	-0.6052	-	-	0.0938	-4.505	-4.505			61.8687			0.6052
263	[HOC2C1im][N(CN)2]	Prediction	-0.9916	-1.5369	-0.5454	-	-	0.0886	-4.048	-4.048			54.9919	66.1		0.5453
264	[C4C1IM][Ac]	Training	-4.3428	-4.2644	0.0784	-4.235	0.1079	0.2734	0.6514	0.8965			1.80529			0.0784
265	[C4C1IM][Ac]	Training	-3.8632	-3.8407	0.0225	-3.8346	0.0286	0.2152	0.1798	0.2291			0.582419			0.0225
266	[C4C1IM][Ac]	Training	-3.6119	-3.6354	-0.0235	-3.6409	-0.029	0.1914	-0.1849	-0.2286			0.650627			0.0235
267	[C4C1IM][Ac]	Training	-3.442	-3.452	-0.01	-3.4541	-0.0121	0.1727	-0.078	-0.0943			0.290529			0.01
268	[C4C1IM][Ac]	Training	-3.1942	-3.2873	-0.0932	-3.3048	-0.1106	0.1579	-0.7193	-0.8542			2.91466	1.2		0.0931
269	[C4C1IM][C(CN)3]	Training	0.0198	0.0341	0.0143	0.0344	0.0146	0.0163	0.1024	0.1041			72.2222			0.0143
270	[C4C1IM][C(CN)3]	Training	-0.0212	-0.0154	0.0059	-0.0153	0.0059	0.0148	0.0418	0.0424			27.3585			0.0058
271	[C4C1IM][C(CN)3]	Training	-0.0619	-0.0619	-0.0001	-0.0619	-0.0001	0.0142	-0.0005	-0.0005			0			0
272	[C4C1IM][C(CN)3]	Training	-0.0943	-0.1058	-0.0115	-0.106	-0.0117	0.0144	-0.0823	-0.0836			12.1951			0.0115
273	[C4C1IM][C(CN)3]	Training	-0.1267	-0.1473	-0.0206	-0.1476	-0.0209	0.0154	-0.1471	-0.1494			16.2589			0.0206
274	[C4C1IM][C(CN)3]	Training	-0.1649	-0.1865	-0.0216	-0.1869	-0.022	0.0169	-0.1545	-0.1572			13.0988	23.5		0.0216
275	[C4C1IM][Cl]	Prediction	-3.3242	-3.159	0.1652	-	-	0.1988	1.3078	1.3078			4.96962			0.1652
276	[C4C1IM][Cl]	Prediction	-3.1236	-2.9918	0.1318	-	-	0.1795	1.0308	1.0308			4.21949			0.1318
277	[C4C1IM][Cl]	Prediction	-2.6593	-2.6761	-0.0168	-	-	0.15	-0.1291	-0.1291			0.631745			0.0168
278	[C4C1IM][Cl]	Prediction	-2.5639	-2.6156	-0.0516	-	-	0.1454	-0.3957	-0.3957			2.01646			0.0517
279	[C4C1IM][Cl]	Prediction	-2.9565	-2.8425	0.114	-	-	0.1644	0.8837	0.8837			3.85591			0.114
280	[C4C1IM][Cl]	Prediction	-2.4651	-2.558	-0.0929	-	-	0.1413	-0.7102	-0.7102			3.76861			0.0929
281	[C4C1IM][Cl]	Prediction	-2.3645	-2.5031	-0.1386	-	-	0.1376	-1.0577	-1.0577			5.8617			0.1386
282	[C4C1IM][Cl]	Prediction	-2.8134	-2.7084	0.105	-	-	0.1526	0.8083	0.8083			3.73214	3.6		0.105
283	[C4C1IM][N(CN)2]	Prediction	-1.1712	-0.873	0.2982	-	-	0.0588	2.1777	2.1777			25.4611			0.2982
284	[C4C1IM][N(CN)2]	Prediction	-1.1301	-0.8424	0.2877	-	-	0.0481	2.0894	2.0894			25.4579			0.2877
285	[C4C1IM][N(CN)2]	Prediction	-1.0906	-0.8136	0.2771	-	-	0.0407	2.0044	2.0044			25.3989			0.277
286	[C4C1IM][N(CN)2]	Prediction	-1.0527	-0.7864	0.2662	-	-	0.0362	1.9216	1.9216			25.2969			0.2663
287	[C4C1IM][N(CN)2]	Prediction	-1.0134	-0.7608	0.2526	-	-	0.0341	1.8208	1.8208			24.926			0.2526
288	[C4C1IM][N(CN)2]	Prediction	-0.9782	-0.7366	0.2416	-	-	0.034	1.7418	1.7418			24.6984	25.2		0.2416
289	[C4C1IM][NTF2]	Training	1.3737	1.5222	0.1485	1.5278	0.1541	0.0362	1.0719	1.1121			10.8102			0.1485
290	[C4C1IM][NTF2]	Training	1.2326	1.3826	0.15	1.3862	0.1537	0.0235	1.0759	1.1018			12.1694			0.15
291	[C4C1IM][NTF2]	Training	1.1019	1.2519	0.15	1.2542	0.1523	0.0154	1.0708	1.0876			13.6129			0.15
292	[C4C1IM][NTF2]	Training	0.9708	1.1293	0.1585	1.1311	0.1603	0.011	1.1294	1.1419			16.3267			0.1585
293	[C4C1IM][NTF2]	Training	1.141	1.1293	-0.0117	1.1292	-0.0119	0.011	-0.0837	-0.0846			1.02542			0.0117
294	[C4C1IM][NTF2]	Training	1.026	1.014	-0.012	1.0139	-0.0121	0.0098	-0.0855	-0.0864			1.16959			0.012
295	[C4C1IM][NTF2]	Training	0.9243	0.9055	-0.0188	0.9053	-0.019	0.0112	-0.1337	-0.1352			2.03397			0.0188
296	[C4C1IM][NTF2]	Training	0.793	0.8031	0.0101	0.8033	0.0103	0.0148	0.0722	0.0733			1.27364			0.0101
297	[C4C1IM][NTF2]	Training	0.6881	0.7064	0.0182	0.7067	0.0186	0.0202	0.1304	0.1331			2.6595	6.7		0.0183
298	[C4C1IM][DMP]	Training	-3.3814	-3.1561	0.2253	-3.1327	0.2487	0.0942	1.6771	1.8517			6.66292			0.2253
299	[C4C1IM][DMP]	Training	-3.1701	-2.9591	0.211	-2.9426	0.2275	0.0724	1.5523	1.6734			6.65594			0.211
300	[C4C1IM][DMP]	Training	-2.6173	-2.587	0.0303	-2.5851	0.0322	0.0599	0.2211	0.2352			1.15768			0.0303
301	[C4C1IM][DMP]	Training	-2.5133	-2.5158	-0.0025	-2.5159	-0.0026	0.0618	-0.018	-0.0192			0.0994708			0.0025
302	[C4C1IM][DMP]	Training	-2.9565	-2.7832	0.1733	-2.7718	0.1848	0.0618	1.268	1.3515			5.86166			0.1733
303	[C4C1IM][DMP]	Training	-2.386	-2.4479	-0.0619	-2.4522	-0.0662	0.0649	-0.4539	-0.4854			2.5943			0.0619
304	[C4C1IM][DMP]	Training	-2.2926	-2.3832	-0.0906	-2.3899	-0.0973	0.0691	-0.6652	-0.7146			3.95185			0.0906
305	[C4C1IM][DMP]	Training	-2.7969	-2.6252	0.1717	-2.6143	0.1826	0.0594	1.2546	1.3339			6.13894	4.1		0.1717
306	[C4C1IM][MeSO3]	Training	-2.1203	-2.3895	-0.2693	-2.4297	-0.3094	0.1299	-2.0453	-2.3506			12.6963			0.2692
307	[C4C1IM][MeSO3]	Training	-2.025	-2.1789	-0.1539	-2.1932	-0.1682	0.085	-1.1402	-1.2461			7.6			0.1539
308	[C4C1IM][MeSO3]	Training	-1.6094	-1.7812	-0.1717	-1.8009	-0.1914	0.103	-1.2847	-1.4323			10.6748			0.1718
309	[C4C1IM][MeSO3]	Training	-1.5418	-1.705	-0.1632	-1.7276	-0.1858	0.1218	-1.2339	-1.4051			10.585			0.1632
310	[C4C1IM][MeSO3]	Training	-1.9241	-1.9908	-0.0667	-1.9964	-0.0722	0.0768	-0.4917	-0.5326			3.46656			0.0667
311	[C4C1IM][MeSO3]	Training	-1.4784	-1.6324	-0.154	-1.6584	-0.18	0.1443	-1.1798	-1.3787			10.4167			0.154
312	[C4C1IM][MeSO3]	Training	-1.4313	-1.5633	-0.132	-1.5903	-0.159	0.1699	-1.0265	-1.2365			9.22239			0.132
313	[C4C1IM][MeSO3]	Training	-1.8515	-1.8219	0.0296	-1.8188	0.0327	0.095	0.2205	0.2436			1.5987	8.2		0.0296
314	[C6C1IM][CF3SO3]	Training	0.27	-0.1792	-0.4492	-0.203	-0.4731	0.0504	-3.2663	-3.4398			166.37			0.4492
315	[C6C1IM][CF3SO3]	Training	0.0392	-0.1895	-0.2287	-0.2016	-0.2408	0.0503	-1.6629	-1.751			583.418			0.2287
316	[C6C1IM][CF3SO3]	Training	-0.1985	-0.1992	-0.0007	-0.1992	-0.0007	0.0504	-0.0051	-0.0054			0.352645			0.0007
317	[C6C1IM][CF3SO3]	Training	-0.4463	-0.2082	0.238	-0.1955	0.2507	0.0507	1.7311	1.8234			53.3498	200.8		0.2381
318	[B Cya Py][NTF2]	Training	1.1969	1.2395	0.0426	1.2404	0.0435	0.0211	0.3048	0.3114			3.55919			0.0426
319	[B Cya Py][NTF2]	Training	1.1019	1.1147	0.0128	1.1149	0.0129	0.0147	0.0911	0.0924			1.16163			0.0128
320	[B Cya Py][NTF2]	Training	1.008	0.9975	-0.0105	0.9974	-0.0106	0.0117	-0.0745	-0.0754			1.04167			0.0105
321	[B Cya Py][NTF2]	Training	0.9243	0.8872	-0.037	0.8868	-0.0375	0.0117	-0.2639	-0.267			4.01385			0.0371
322	[B Cya Py][NTF2]	Training	0.8459	0.7833	-0.0626	0.7824	-0.0635	0.014	-0.4465	-0.4528			7.4004			0.0626
323	[B Cya Py][NTF2]	Training	0.7701	0.6852	-0.0849	0.6836	-0.0865	0.0184	-0.6075	-0.6189			11.0245			0.0849
324	[B Cya Py][NTF2]	Training	0.6931	0.5924	-0.1008	0.5898	-0.1033	0.0245	-0.723	-0.7411			14.5289	6.9		0.1007
325	[C12C1IM][NTF2]	Training	1.5019	1.4654	-0.0364	1.4637	-0.0382	0.0455	-0.2641	-0.2767			2.43026			0.0365
326	[C12C1IM][NTF2]	Training	1.3913	1.3464	-0.0449	1.3444	-0.0469	0.0425	-0.3252	-0.3396			3.2272			0.0449
327	[C12C1IM][NTF2]	Training	1.292	1.2344	-0.0576	1.2318	-0.0602	0.0424	-0.4173	-0.4358			4.4582			0.0576
328	[C12C1IM][NTF2]	Training	1.1969	1.1288	-0.0682	1.1256	-0.0714	0.0447	-0.4943	-0.5174			5.6897			0.0681
329	[C12C1IM][NTF2]	Training	1.1086	1.0291	-0.0795	1.025	-0.0836	0.0491	-0.5775	-0.6073			7.17121			0.0795
330	[C12C1IM][NTF2]	Training	1.0225	0.9348	-0.0876	0.9297	-0.0927	0.0551	-0.6388	-0.676			8.57702	5.2		0.0877
331	[C4C1 Py][C(CN)3]	Training	-0.0294	0.0104	0.0399	0.0111	0.0406	0.0179	0.2849	0.2901			135.374			0.0398
332	[C4C1 Py][C(CN)3]	Training	-0.0769	-0.0379	0.039	-0.0372	0.0396	0.0159	0.2786	0.2832			50.7152			0.039
333	[C4C1 Py][C(CN)3]	Training	-0.1199	-0.0833	0.0366	-0.0827	0.0372	0.015	0.2613	0.2653			30.5254			0.0366
334	[C4C1 Py][C(CN)3]	Training	-0.152	-0.1261	0.0259	-0.1257	0.0262	0.015	0.1846	0.1874			17.0395			0.0259
335	[C4C1 Py][C(CN)3]	Training	-0.1912	-0.1666	0.0246	-0.1662	0.025	0.0157	0.1756	0.1784			12.8661			0.0246
336	[C4C1 Py][C(CN)3]	Training	-0.2282	-0.2048	0.0234	-0.2044	0.0238	0.017	0.1669	0.1698			10.2542	42.8		0.0234
337	[4OHC3 4-C1 Mor] [NTF2]	Training	0.3577	0.3898	0.0321	0.3912	0.0335	0.0416	0.2326	0.2426			8.974			0.0321
338	[4OHC3 4-C1 Mor] [NTF2]	Training	0.3075	0.2931	-0.0144	0.2925	-0.015	0.0352	-0.1041	-0.1079			4.68293			0.0144
339	[4OHC3 4-C1 Mor] [NTF2]	Training	0.2469	0.202	-0.0448	0.2005	-0.0463	0.032	-0.3229	-0.3336			18.1855			0.0449
340	[4OHC3 4-C1 Mor] [NTF2]	Training	0.1906	0.1162	-0.0744	0.1138	-0.0768	0.0316	-0.5357	-0.5532			39.0346			0.0744
341	[4OHC3 4-C1 Mor] [NTF2]	Training	0.1398	0.0352	-0.1045	0.0316	-0.1082	0.0336	-0.7535	-0.7797			74.8212			0.1046
342	[4OHC3 4-C1 Mor] [NTF2]	Training	0.0953	-0.0414	-0.1367	-0.0467	-0.142	0.0374	-0.9872	-1.0256			143.442	48.1		0.1367
343	[C8Quin] [NTF2]	Training	1.0716	1.5026	0.431	1.517	0.4454	0.0324	3.1045	3.2085			40.2202			0.431
344	[C8Quin] [NTF2]	Training	0.9381	1.3762	0.4381	1.3886	0.4505	0.0275	3.148	3.2371			46.7008			0.4381
345	[C8Quin] [NTF2]	Training	0.7594	1.2574	0.498	1.2706	0.5112	0.0258	3.5748	3.6696			65.5781			0.498
346	[C8Quin] [NTF2]	Training	0.5306	1.1455	0.6148	1.1624	0.6318	0.0268	4.4161	4.5376			115.888			0.6149
347	[C8Quin] [NTF2]	Training	0.3507	1.0399	0.6893	1.0612	0.7106	0.03	4.9587	5.1118			196.521	92.9		0.6892
348	[C6 Quin] [NTF2]	Training	1.4469	1.4311	-0.0158	1.4307	-0.0162	0.0286	-0.1134	-0.1168			1.09199			0.0158
349	[C6 Quin] [NTF2]	Training	1.3545	1.3048	-0.0497	1.3036	-0.0509	0.0238	-0.3566	-0.3653			3.66925			0.0497
350	[C6 Quin] [NTF2]	Training	1.2692	1.1861	-0.0831	1.1842	-0.085	0.0222	-0.5956	-0.6091			6.54743			0.0831
351	[C6 Quin] [NTF2]	Training	1.2149	1.0743	-0.1407	1.0709	-0.144	0.0232	-1.0083	-1.0323			11.573			0.1406
352	[C6 Quin] [NTF2]	Training	1.0986	0.9688	-0.1298	0.9653	-0.1334	0.0264	-0.9324	-0.9576			11.815	6.9		0.1298
353	[P4442] [DEP]	Training	-2.2926	-2.5962	-0.3035	-2.6334	-0.3408	0.1093	-2.2789	-2.5585			13.2426			0.3036
354	[P4442] [DEP]	Training	-2.2538	-2.5065	-0.2527	-2.5339	-0.2801	0.0978	-1.8853	-2.0897			11.2122			0.2527
355	[P4442] [DEP]	Training	-2.2164	-2.422	-0.2056	-2.4422	-0.2258	0.0893	-1.5266	-1.6763			9.2763			0.2056
356	[P4442] [DEP]	Training	-2.1893	-2.3422	-0.153	-2.3561	-0.1669	0.0832	-1.1321	-1.2348			6.98397			0.1529
357	[P4442] [DEP]	Training	-2.1542	-2.2668	-0.1126	-2.2765	-0.1223	0.0793	-0.8316	-0.9033			5.227	9.1		0.1126
358	[C8C1IM] [NTF2]	Training	1.3584	1.5068	0.1484	1.5109	0.1525	0.0273	1.0659	1.0958			10.9246			0.1484
359	[C8C1IM] [NTF2]	Training	1.2585	1.3762	0.1178	1.3785	0.1201	0.0189	0.8426	0.8589			9.3524			0.1177
360	[C8C1IM] [NTF2]	Training	1.1086	1.2538	0.1452	1.2559	0.1474	0.0144	1.0365	1.0517			13.0976			0.1452
361	[C8C1IM] [NTF2]	Training	0.9478	1.1387	0.1909	1.1412	0.1934	0.013	1.3616	1.3796			20.1414	13.3		0.1909
362	[C2C1 IM] [C8 SO4]	Training	-1.8326	-1.8958	-0.0632	-1.9304	-0.0979	0.354	-0.5574	-0.8627			3.44865			0.0632
363	[C2C1 IM] [C8 SO4]	Training	-1.8971	-1.8007	0.0965	-1.7547	0.1424	0.3228	0.8305	1.2264			5.08144			0.0964
364	[C2C1 IM] [C8 SO4]	Training	-1.8971	-1.7417	0.1555	-1.6729	0.2242	0.3067	1.3229	1.9081			8.19145	5.5		0.1554
365	[C2C1Mor] [N(CN)2]	Prediction	-1.127	-1.126	0.0011	-	-	0.0877	0.0078	0.0078			0.0887311			0.001
366	[C2C1Mor] [N(CN)2]	Prediction	-1.0877	-1.0895	-0.0018	-	-	0.0742	-0.0132	-0.0132			0.165487			0.0018
367	[C2C1Mor] [N(CN)2]	Prediction	-1.0498	-1.0551	-0.0053	-	-	0.0643	-0.039	-0.039			0.504858			0.0053
368	[C2C1Mor] [N(CN)2]	Prediction	-1.0106	-1.0228	-0.0122	-	-	0.0576	-0.089	-0.089			1.2072			0.0122
369	[C2C1Mor] [N(CN)2]	Prediction	-0.9782	-0.9922	-0.0141	-	-	0.0534	-0.1025	-0.1025			1.4312			0.014
370	[C2C1Mor] [N(CN)2]	Prediction	-0.9416	-0.9634	-0.0218	-	-	0.0515	-0.1582	-0.1582			2.31521	0.95		0.0218
371	[HOC3Py] [N(CN)2]	Prediction	-0.9188	-1.6056	-0.6868	-	-	0.0932	-5.1105	-5.1105			74.7497			0.6868
372	[HOC3Py] [N(CN)2]	Prediction	-0.8892	-1.556	-0.6668	-	-	0.0831	-4.9343	-4.9343			74.9888			0.6668
373	[HOC3Py] [N(CN)2]	Prediction	-0.8651	-1.5092	-0.6441	-	-	0.0761	-4.7479	-4.7479			74.4538			0.6441
374	[HOC3Py] [N(CN)2]	Prediction	-0.8393	-1.4651	-0.6257	-	-	0.0716	-4.6015	-4.6015			74.5621	74.6		0.6258
375	[OHC3-C1IM] [N(NC)2]	Prediction	-1.0498	-1.404	-0.3542	-	-	0.0906	-2.6315	-2.6315			33.7398			0.3542
376	[OHC3-C1IM] [N(NC)2]	Prediction	-1.0217	-1.3587	-0.3371	-	-	0.0783	-2.4878	-2.4878			32.9842			0.337
377	[OHC3-C1IM] [N(NC)2]	Prediction	-0.9943	-1.3161	-0.3219	-	-	0.0695	-2.3644	-2.3644			32.3645			0.3218
378	[OHC3-C1IM] [N(NC)2]	Prediction	-0.9676	-1.276	-0.3084	-	-	0.0637	-2.2584	-2.2584			31.8727			0.3084
379	[OHC3-C1IM] [N(NC)2]	Prediction	-0.9163	-1.2381	-0.3218	-	-	0.0603	-2.3523	-2.3523			35.1195			0.3218
380	[OHC3-C1IM] [N(NC)2]	Prediction	-0.8916	-1.2023	-0.3107	-	-	0.0591	-2.2693	-2.2693			34.8475	33.4		0.3107

## Sheet: S5- Tra and valida sets- Eq. 16
ID	Name	Status	Exp. endpoint	Pred. by model eq. 16	Pred.Mod.Eq.Res.	Pred. LOO	Pred. LOO Res.	HAT i/i (h*=0.1414)	Std.Pred.Mod.Eq. Res.	Std.Pred.LOO Res.			ARD			AD
11	[C4C1pyrro][FAP]	Training	2.2364	1.8648	-0.3716	1.8513	-0.3851	0.035	-2.6806	-2.7779			16.616			0.3716
12	[C4C1pyrro][FAP]	Training	2.049	1.7711	-0.2778	1.7617	-0.2873	0.0328	-2.0017	-2.0696			13.5627			0.2779
13	[C4C1pyrro][FAP]	Training	1.8148	1.683	-0.1318	1.6788	-0.136	0.0311	-0.9488	-0.9792			7.26251			0.1318
14	[C4C1pyrro][FAP]	Training	1.6371	1.6	-0.0371	1.5988	-0.0382	0.0297	-0.2669	-0.2751			2.2662			0.0371
15	[C4C1pyrro][FAP]	Training	1.4633	1.5215	0.0583	1.5232	0.06	0.0288	0.4189	0.4313			3.97731			0.0582
16	[C4C1pyrro][FAP]	Training	1.3507	1.4474	0.0967	1.4501	0.0995	0.0281	0.6949	0.715			7.15925			0.0967
23	[HOC3py][FAP]	Training	0.9746	1.1044	0.1299	1.1118	0.1372	0.0536	0.946	0.9996			13.3183			0.1298
24	[HOC3py][FAP]	Training	0.8713	1.0303	0.159	1.0384	0.1671	0.0487	1.1549	1.214			18.2486			0.159
25	[HOC3py][FAP]	Training	0.7793	0.9606	0.1813	0.9691	0.1897	0.0447	1.3141	1.3755			23.2645			0.1813
26	[HOC3py][FAP]	Training	0.7031	0.8951	0.192	0.9033	0.2002	0.0413	1.3891	1.4489			27.3076			0.192
27	[HOC3py][FAP]	Training	0.6206	0.8333	0.2127	0.8418	0.2212	0.0384	1.537	1.5985			34.2733			0.2127
28	[HOC3py][FAP]	Training	0.5481	0.775	0.2268	0.7835	0.2353	0.0361	1.6372	1.6986			41.3976			0.2269
29	[C4C1im][TFA]	Training	-1.8515	-1.8299	0.0216	-1.8289	0.0226	0.0429	0.1565	0.1636			1.16662			0.0216
30	[C4C1im][TFA]	Training	-1.7661	-1.6989	0.0672	-1.6968	0.0692	0.0291	0.4834	0.4979			3.80499			0.0672
31	[C4C1im][TFA]	Training	-1.6928	-1.5819	0.1109	-1.5788	0.114	0.0269	0.7969	0.8189			6.55128			0.1109
32	[C4C1im][TFA]	Training	-1.6399	-1.4768	0.1631	-1.4712	0.1687	0.0332	1.1753	1.2157			9.94573			0.1631
62	[C4C1mor][C(CN)3]	Training	0.0296	-0.1909	-0.2205	-0.2023	-0.2318	0.0488	-1.6019	-1.6841			744.932			0.2205
63	[C4C1mor][C(CN)3]	Training	-0.0294	-0.2345	-0.2051	-0.244	-0.2145	0.0441	-1.4862	-1.5547			697.619			0.2051
64	[C4C1mor][C(CN)3]	Training	-0.0877	-0.2755	-0.1877	-0.2834	-0.1957	0.0407	-1.3582	-1.4158			214.139			0.1878
65	[C4C1mor][C(CN)3]	Training	-0.1508	-0.3141	-0.1633	-0.3206	-0.1698	0.0384	-1.1799	-1.227			108.289			0.1633
66	[C4C1mor][C(CN)3]	Training	-0.1997	-0.3506	-0.1509	-0.3564	-0.1567	0.037	-1.0897	-1.1315			75.5633			0.1509
67	[C4C1mor][C(CN)3]	Training	-0.2485	-0.3851	-0.1366	-0.3902	-0.1418	0.0364	-0.9861	-1.0234			54.9698			0.1366
68	[C4C1pyrro][C(CN)3]	Training	-0.0274	0.0833	0.1107	0.0855	0.1129	0.0195	0.7922	0.808			404.015			0.1107
69	[C4C1pyrro][C(CN)3]	Training	-0.0812	0.032	0.1132	0.034	0.1153	0.0182	0.8092	0.8242			139.409			0.1132
70	[C4C1pyrro][C(CN)3]	Training	-0.1233	-0.0164	0.1069	-0.0145	0.1088	0.0178	0.7643	0.7782			86.6991			0.1069			x=y line	-5	-5
71	[C4C1pyrro][C(CN)3]	Training	-0.1827	-0.062	0.1208	-0.0597	0.123	0.0183	0.8636	0.8796			66.0646			0.1207				3	3
72	[C4C1pyrro][C(CN)3]	Training	-0.2219	-0.105	0.1169	-0.1027	0.1192	0.0194	0.8365	0.853			52.6814			0.1169
73	[C4C1pyrro][C(CN)3]	Training	-0.2614	-0.1457	0.1157	-0.1432	0.1182	0.0211	0.8285	0.8463			44.2617			0.1157
74	[C4C1pyrro][B(CN)4]	Training	0.7655	0.6851	-0.0804	0.6808	-0.0846	0.0503	-0.5844	-0.6153			10.5029			0.0804
75	[C4C1pyrro][B(CN)4]	Training	0.6259	0.5861	-0.0399	0.5843	-0.0417	0.0432	-0.2888	-0.3018			6.35884			0.0398
76	[C4C1pyrro][B(CN)4]	Training	0.5481	0.4929	-0.0552	0.4907	-0.0575	0.0391	-0.3992	-0.4154			10.0712			0.0552
77	[C4C1pyrro][B(CN)4]	Training	0.4574	0.4051	-0.0523	0.403	-0.0544	0.0374	-0.378	-0.3927			11.4342			0.0523
78	[C4C1pyrro][B(CN)4]	Training	0.3293	0.3222	-0.0071	0.3219	-0.0074	0.0378	-0.0516	-0.0536			2.15609			0.0071
79	[C4C1pyrro][B(CN)4]	Training	0.2469	0.2438	-0.0031	0.2436	-0.0032	0.0399	-0.0224	-0.0234			1.25557			0.0031
80	[C10C1im][B(CN)4]	Training	0.7514	0.7424	-0.009	0.7418	-0.0096	0.0577	-0.066	-0.0701			1.19776			0.009
81	[C10C1im][B(CN)4]	Training	0.6523	0.6508	-0.0015	0.6508	-0.0016	0.0532	-0.0107	-0.0114			0.229956			0.0015
82	[C10C1im][B(CN)4]	Training	0.5423	0.5646	0.0223	0.5658	0.0235	0.0512	0.1619	0.1707			4.11212			0.0223
83	[C10C1im][B(CN)4]	Training	0.4574	0.4831	0.0257	0.4845	0.0271	0.0513	0.187	0.1972			5.61871			0.0257
84	[C10C1im][B(CN)4]	Training	0.3853	0.4061	0.0209	0.4073	0.022	0.0532	0.1518	0.1604			5.39839			0.0208
85	[C10C1im][B(CN)4]	Training	0.3001	0.3332	0.0331	0.3351	0.035	0.0565	0.2412	0.2556			11.0297			0.0331
86	[C2C1im][B(CN)4]	Training	0.8065	0.8187	0.0122	0.8197	0.0132	0.0737	0.0901	0.0973			1.51271			0.0122
87	[C2C1im][B(CN)4]	Training	0.6881	0.7084	0.0202	0.7096	0.0215	0.0588	0.1478	0.1571			2.95015			0.0203
88	[C2C1im][B(CN)4]	Training	0.5988	0.605	0.0061	0.6053	0.0064	0.0481	0.0446	0.0468			1.0354			0.0062
89	[C2C1im][B(CN)4]	Training	0.5068	0.5079	0.0011	0.5079	0.0011	0.041	0.0076	0.008			0.217048			0.0011
90	[C2C1im][B(CN)4]	Training	0.4121	0.4165	0.0044	0.4167	0.0046	0.0368	0.0318	0.033			1.0677			0.0044
91	[C2C1im][B(CN)4]	Training	0.3221	0.3304	0.0083	0.3307	0.0086	0.035	0.0601	0.0622			2.57684			0.0083
92	[C2C1im][B(CN)4]	Training	0.2546	0.2491	-0.0055	0.2489	-0.0057	0.0354	-0.0399	-0.0414			2.16025			0.0055
93	[C6C1im][B(CN)4]	Training	0.7178	0.7007	-0.0171	0.6999	-0.0179	0.0464	-0.1241	-0.1301			2.38228			0.0171				0.141	4
94	[C6C1im][B(CN)4]	Training	0.6259	0.6035	-0.0225	0.6026	-0.0234	0.0391	-0.1624	-0.169			3.57885			0.0224				0.141	-4
95	[C6C1im][B(CN)4]	Training	0.5306	0.512	-0.0187	0.5113	-0.0193	0.0348	-0.1346	-0.1395			3.50547			0.0186
96	[C6C1im][B(CN)4]	Training	0.4383	0.4257	-0.0126	0.4253	-0.013	0.033	-0.0905	-0.0935			2.87474			0.0126
97	[C6C1im][B(CN)4]	Training	0.3507	0.3443	-0.0064	0.344	-0.0066	0.0332	-0.0461	-0.0477			1.82492			0.0064				0	-3
98	[C6C1im][B(CN)4]	Training	0.2852	0.2672	-0.0179	0.2666	-0.0186	0.0353	-0.1294	-0.1341			6.31136			0.018				0.4	-3
99	[C4C1pyrro][CF3SO3]	Training	-0.145	-0.21	-0.065	-0.2134	-0.0683	0.0486	-0.4723	-0.4965			44.8276			0.065
100	[C4C1pyrro][CF3SO3]	Training	-0.1863	-0.2212	-0.0348	-0.223	-0.0367	0.0493	-0.2532	-0.2664			18.7332			0.0349				0	3
101	[C4C1pyrro][CF3SO3]	Training	-0.2307	-0.2316	-0.001	-0.2317	-0.001	0.0501	-0.0071	-0.0075			0.390117			0.0009				0.4	3
102	[C4C1pyrro][CF3SO3]	Training	-0.2679	-0.2415	0.0264	-0.2401	0.0278	0.0509	0.1917	0.202			9.85442			0.0264
103	[C4C1pyrro][CF3SO3]	Training	-0.3025	-0.2508	0.0516	-0.248	0.0544	0.0518	0.3756	0.3962			17.0909			0.0517
104	[C4C1pyrro][CF3SO3]	Training	-0.3397	-0.2596	0.08	-0.2552	0.0845	0.0527	0.5826	0.6151			23.5796			0.0801
105	[C4C1im][CF3SO3]	Training	-0.212	-0.2685	-0.0565	-0.2713	-0.0593	0.0467	-0.4103	-0.4305			26.6509			0.0565
106	[C4C1im][CF3SO3]	Training	-0.2536	-0.2772	-0.0236	-0.2784	-0.0248	0.0471	-0.1713	-0.1797			9.30599			0.0236
107	[C4C1im][CF3SO3]	Training	-0.2917	-0.2854	0.0063	-0.2851	0.0066	0.0475	0.0457	0.0479			2.15975			0.0063
108	[C4C1im][CF3SO3]	Training	-0.3271	-0.2931	0.034	-0.2914	0.0357	0.0481	0.2467	0.2592			10.3944			0.034
109	[C4C1im][CF3SO3]	Training	-0.3624	-0.3005	0.0619	-0.2973	0.0651	0.0487	0.45	0.473			17.0806			0.0619
110	[C2C1im][TFA]	Training	-1.9449	-1.76	0.1849	-1.754	0.1909	0.0315	1.331	1.3744			9.50692			0.1849
111	[C2C1im][TFA]	Training	-1.8839	-1.6982	0.1856	-1.6929	0.191	0.0279	1.334	1.3723			9.85721			0.1857
112	[C2C1im][TFA]	Training	-1.8389	-1.6398	0.1991	-1.6343	0.2046	0.0269	1.4298	1.4692			10.8271			0.1991
113	[C6OC1C1im][NTf2]	Training	1.4748	1.4305	-0.0442	1.4289	-0.0459	0.0366	-0.3193	-0.3314			3.0038			0.0443
114	[C6OC1C1im][NTf2]	Training	1.3376	1.2988	-0.0388	1.2978	-0.0398	0.0252	-0.2783	-0.2855			2.90072			0.0388
115	[C6OC1C1im][NTf2]	Training	1.2	1.1754	-0.0245	1.175	-0.025	0.0182	-0.1754	-0.1786			2.05			0.0246
116	[C6OC1C1im][NTf2]	Training	1.0647	1.0596	-0.0052	1.0595	-0.0052	0.0146	-0.0368	-0.0373			0.479008			0.0051
117	[C6OC1C1im][NTf2]	Training	0.9439	0.9505	0.0066	0.9506	0.0067	0.014	0.0472	0.0479			0.699227			0.0066
118	[C6OC1C1im][NTf2]	Training	0.8242	0.8478	0.0236	0.8481	0.024	0.0159	0.1684	0.1712			2.86338			0.0236
119	[C6OC1C1im][NTf2]	Training	0.7129	0.7507	0.0378	0.7515	0.0385	0.0199	0.2704	0.2759			5.30229			0.0378
120	[(C6OCH2)2im][NTf2]	Training	1.4884	1.4542	-0.0342	1.4515	-0.0369	0.0745	-0.2516	-0.2719			2.29777			0.0342
121	[(C6OCH2)2im][NTf2]	Training	1.335	1.3264	-0.0086	1.3258	-0.0092	0.0618	-0.0629	-0.067			0.644195			0.0086
122	[(C6OCH2)2im][NTf2]	Training	1.1969	1.2066	0.0097	1.2072	0.0102	0.0534	0.0704	0.0744			0.810427			0.0097
123	[(C6OCH2)2im][NTf2]	Training	1.075	1.0941	0.0191	1.0951	0.0201	0.0486	0.1389	0.1461			1.77674			0.0191
124	[(C6OCH2)2im][NTf2]	Training	0.9282	0.9883	0.0601	0.9913	0.063	0.0469	0.436	0.4575			6.4749			0.0601
125	[(C6OCH2)2im][NTf2]	Training	0.8065	0.8885	0.0821	0.8927	0.0862	0.0478	0.5959	0.6258			10.1674			0.082
126	[(C6OCH2)2im][NTf2]	Training	0.7031	0.7944	0.0913	0.7992	0.0961	0.0509	0.6637	0.6993			12.9854			0.0913
127	[(C6OCH2)2im][NTf2]	Training	0.5933	0.7053	0.112	0.7119	0.1186	0.0557	0.8163	0.8645			18.8775			0.112
128	[C4-4-C1py][NTf2]	Training	1.581	1.4249	-0.1562	1.4202	-0.1608	0.0289	-1.1229	-1.1564			9.8735			0.1561
129	[C4-4-C1py][NTf2]	Training	1.4351	1.2912	-0.1439	1.2885	-0.1466	0.0184	-1.0291	-1.0483			10.0272			0.1439
130	[C4-4-C1py][NTf2]	Training	1.2947	1.1659	-0.1288	1.1644	-0.1304	0.012	-0.9182	-0.9294			9.94825			0.1288
131	[C4-4-C1py][NTf2]	Training	1.1663	1.0483	-0.118	1.0472	-0.1191	0.0091	-0.8398	-0.8476			10.1175			0.118
132	[C4-4-C1py][NTf2]	Training	1.0473	0.9376	-0.1097	0.9366	-0.1107	0.0091	-0.781	-0.7881			10.4746			0.1097
133	[C4-4-C1py][NTf2]	Training	0.9322	0.8333	-0.0989	0.8321	-0.1	0.0115	-0.7047	-0.7129			10.6093			0.0989
134	[C4-4-C1py][NTf2]	Training	0.8154	0.7348	-0.0806	0.7335	-0.0819	0.0159	-0.5756	-0.5849			9.88472			0.0806
135	[C4-4-C1py][NTf2]	Training	0.7178	0.6416	-0.0762	0.6399	-0.0779	0.022	-0.546	-0.5583			10.6158			0.0762
136	[N1112OH][NTf2]	Training	0.27	0.1546	-0.1154	0.1459	-0.1241	0.0704	-0.8482	-0.9124			42.7407			0.1154
137	[N1112OH][NTf2]	Training	0.1906	0.0646	-0.126	0.0563	-0.1343	0.0618	-0.9219	-0.9826			66.107			0.126
138	[N1112OH][NTf2]	Training	0.1222	-0.0201	-0.1423	-0.0287	-0.1509	0.0567	-1.0383	-1.1006			116.448			0.1423
139	[N1112OH][NTf2]	Training	0.0488	-0.0999	-0.1487	-0.1085	-0.1573	0.0545	-1.0837	-1.1462			304.713			0.1487
140	[N1112OH][NTf2]	Training	-0.0121	-0.1753	-0.1632	-0.1848	-0.1727	0.0548	-1.1896	-1.2586			1348.76			0.1632
141	[N1112OH][NTf2]	Training	-0.0694	-0.2466	-0.1772	-0.2573	-0.188	0.0571	-1.2933	-1.3717			255.331			0.1772
142	[C8iquin][NTf2]	Training	1.3987	1.2619	-0.1368	1.2585	-0.1402	0.0243	-0.9811	-1.0055			9.78051			0.1368
143	[C8iquin][NTf2]	Training	1.2678	1.1503	-0.1175	1.1474	-0.1204	0.0242	-0.8427	-0.8636			9.26802			0.1175
144	[C8iquin][NTf2]	Training	1.1033	1.0451	-0.0582	1.0435	-0.0598	0.0266	-0.4178	-0.4292			5.27508			0.0582
145	[C8iquin][NTf2]	Training	0.9757	0.9457	-0.0299	0.9448	-0.0309	0.0309	-0.2156	-0.2224			3.07472			0.03
146	[C8iquin][NTf2]	Training	0.8385	0.8518	0.0133	0.8523	0.0138	0.037	0.0957	0.0993			1.58617			0.0133
147	[C4C1pip][NTf2]	Training	1.5665	1.3788	-0.1878	1.3742	-0.1924	0.0238	-1.3466	-1.3794			11.9821			0.1877
148	[C4C1pip][NTf2]	Training	1.4061	1.2503	-0.1558	1.2475	-0.1586	0.0176	-1.114	-1.134			11.0803			0.1558
149	[C4C1pip][NTf2]	Training	1.2809	1.1296	-0.1513	1.1273	-0.1536	0.0148	-1.0803	-1.0966			11.812			0.1513
150	[C4C1pip][NTf2]	Training	1.1474	1.0161	-0.1313	1.0141	-0.1333	0.0149	-0.9375	-0.9517			11.4433			0.1313
151	[C4C1pip][NTf2]	Training	1.0116	0.9091	-0.1025	0.9073	-0.1043	0.0174	-0.7328	-0.7459			10.1325			0.1025
152	[C4C1pip][NTf2]	Training	0.8796	0.8081	-0.0716	0.8064	-0.0732	0.0219	-0.5128	-0.5243			8.12869			0.0715
153	[S222][NTf2]	Training	1.3635	1.2718	-0.0917	1.27	-0.0935	0.0192	-0.656	-0.6689			6.72534			0.0917
154	[S222][NTf2]	Training	1.2208	1.147	-0.0739	1.146	-0.0748	0.0128	-0.5268	-0.5336			6.04522			0.0738
155	[S222][NTf2]	Training	1.0886	1.0297	-0.0589	1.0291	-0.0594	0.0098	-0.4191	-0.4233			5.41062			0.0589
156	[S222][NTf2]	Training	0.967	0.9194	-0.0476	0.9189	-0.0481	0.0097	-0.3391	-0.3424			4.92244			0.0476
157	[S222][NTf2]	Training	0.8459	0.8154	-0.0305	0.815	-0.0309	0.012	-0.2174	-0.22			3.60563			0.0305
158	[S222][NTf2]	Training	0.7324	0.7172	-0.0152	0.7169	-0.0154	0.0164	-0.1085	-0.1103			2.07537			0.0152
159	[S222][NTf2]	Training	0.6313	0.6243	-0.0069	0.6242	-0.0071	0.0225	-0.0497	-0.0509			1.10882			0.007
160	[C1C1im][NTf2]	Training	1.0508	1.2939	0.2431	1.3015	0.2507	0.0303	1.7493	1.8039			23.1348			0.2431
161	[C1C1im][NTf2]	Training	0.9322	1.1639	0.2317	1.1691	0.237	0.0221	1.6603	1.6979			24.8552			0.2317
162	[C1C1im][NTf2]	Training	0.802	1.0419	0.2399	1.0462	0.2442	0.0178	1.7149	1.746			29.9127			0.2399
163	[C1C1im][NTf2]	Training	0.6981	0.9272	0.229	0.931	0.2329	0.0166	1.6365	1.6642			32.8176			0.2291
164	[C2C1im][NTf2]	Training	1.3029	1.4912	0.1883	1.4987	0.1958	0.0384	1.3604	1.4148			14.4524			0.1883
165	[C2C1im][NTf2]	Training	1.1537	1.3516	0.1979	1.3569	0.2031	0.0258	1.4206	1.4582			17.1535			0.1979
166	[C2C1im][NTf2]	Training	1.0403	1.221	0.1807	1.2242	0.1839	0.0177	1.2917	1.315			17.37			0.1807
167	[C2C1im][NTf2]	Training	0.9322	1.0984	0.1662	1.1006	0.1685	0.0133	1.1858	1.2018			17.8288			0.1662
168	[C2py][NTf2]	Training	1.0225	1.2036	0.1812	1.2108	0.1884	0.0382	1.3091	1.3611			17.7115			0.1811
169	[C2py][NTf2]	Training	0.8629	1.0775	0.2146	1.0838	0.2209	0.0287	1.5428	1.5884			24.8696			0.2146
170	[C2py][NTf2]	Training	0.6931	0.9591	0.266	0.9654	0.2723	0.0231	1.9068	1.9519			38.3783			0.266
171	[HOC3py][NTf2]	Training	0.4253	0.4043	-0.021	0.4033	-0.0219	0.0429	-0.152	-0.1588			4.93769			0.021
172	[HOC3py][NTf2]	Training	0.3507	0.3076	-0.0431	0.3059	-0.0447	0.0365	-0.3111	-0.3229			12.2897			0.0431
173	[HOC3py][NTf2]	Training	0.2852	0.2166	-0.0686	0.2142	-0.071	0.0333	-0.4945	-0.5115			24.0533			0.0686
174	[HOC3py][NTf2]	Training	0.2151	0.1308	-0.0843	0.1279	-0.0872	0.0328	-0.6076	-0.6282			39.1911			0.0843
175	[HOC3py][NTf2]	Training	0.157	0.0498	-0.1072	0.0459	-0.1111	0.0347	-0.7731	-0.8009			68.2803			0.1072
176	[HOC3py][NTf2]	Training	0.0953	-0.0268	-0.1221	-0.0317	-0.127	0.0385	-0.8823	-0.9176			128.122			0.1221
177	[HOC3py][NTf2]	Training	0.0296	-0.0993	-0.1289	-0.1052	-0.1348	0.044	-0.9339	-0.9769			435.473			0.1289
178	[COC2C1pip][NTf2]	Training	1.209	1.1844	-0.0245	1.1841	-0.0249	0.0157	-0.1751	-0.1779			2.03474			0.0246
179	[COC2C1pip][NTf2]	Training	1.075	1.065	-0.01	1.0649	-0.0101	0.0131	-0.0713	-0.0723			0.930233			0.01
180	[COC2C1pip][NTf2]	Training	0.9632	0.9526	-0.0106	0.9525	-0.0107	0.0133	-0.0753	-0.0763			1.1005			0.0106
181	[COC2C1pip][NTf2]	Training	0.8459	0.8467	0.0008	0.8467	0.0008	0.0159	0.0059	0.006			0.0945738			0.0008
182	[COC2C1pip][NTf2]	Training	0.7275	0.7467	0.0191	0.7471	0.0195	0.0204	0.137	0.1399			2.63918			0.0192
183	[COC2C1pip][NTf2]	Training	0.6259	0.6521	0.0262	0.6528	0.0269	0.0267	0.188	0.1931			4.18597			0.0262
184	[COC2C1morp][NTf2]	Training	0.9123	0.9491	0.0369	0.9506	0.0383	0.0379	0.2663	0.2768			4.03376			0.0368
185	[COC2C1morp][NTf2]	Training	0.7747	0.8359	0.0611	0.838	0.0632	0.0332	0.4406	0.4558			7.89983			0.0612
186	[COC2C1morp][NTf2]	Training	0.6627	0.7293	0.0666	0.7315	0.0688	0.0316	0.4796	0.4952			10.0498			0.0666
187	[COC2C1morp][NTf2]	Training	0.5481	0.6288	0.0807	0.6316	0.0834	0.0326	0.5815	0.6011			14.7236			0.0807
188	[COC2C1morp][NTf2]	Training	0.4383	0.534	0.0957	0.5375	0.0993	0.0357	0.6908	0.7164			21.8344			0.0957
189	[COC2C1morp][NTf2]	Training	0.3436	0.4443	0.1007	0.4486	0.105	0.0407	0.7286	0.7594			29.3073			0.1007
190	[COC2C1pyrro][NTf2]	Training	1.1474	1.1627	0.0153	1.1629	0.0155	0.0169	0.1091	0.111			1.33345			0.0153
191	[COC2C1pyrro][NTf2]	Training	1.0332	1.0434	0.0103	1.0436	0.0104	0.0142	0.0732	0.0742			0.987224			0.0102
192	[COC2C1pyrro][NTf2]	Training	0.9203	0.9313	0.011	0.9314	0.0111	0.0144	0.0783	0.0795			1.19526			0.011
193	[COC2C1pyrro][NTf2]	Training	0.8154	0.8255	0.0102	0.8257	0.0103	0.017	0.0726	0.0738			1.23866			0.0101
194	[COC2C1pyrro][NTf2]	Training	0.7178	0.7257	0.0079	0.7259	0.008	0.0216	0.0562	0.0575			1.10059			0.0079
195	[COC2C1pyrro][NTf2]	Training	0.6152	0.6313	0.0161	0.6317	0.0166	0.0279	0.1157	0.119			2.61704			0.0161
196	[C5C1pip][NTf2]	Training	1.6194	1.4021	-0.2173	1.3971	-0.2223	0.0224	-1.5574	-1.5931			13.4186			0.2173
197	[C5C1pip][NTf2]	Training	1.4327	1.2736	-0.1591	1.271	-0.1617	0.0162	-1.1365	-1.1552			11.1049			0.1591
198	[C5C1pip][NTf2]	Training	1.3083	1.153	-0.1554	1.1509	-0.1575	0.0134	-1.1082	-1.1233			11.8704			0.1553
199	[C5C1pip][NTf2]	Training	1.1569	1.0395	-0.1174	1.0379	-0.119	0.0135	-0.8375	-0.849			10.1478			0.1174
200	[C5C1pip][NTf2]	Training	1.0225	0.9325	-0.0899	0.931	-0.0914	0.016	-0.6425	-0.6529			8.80196			0.09
201	[C5C1pip][NTf2]	Training	0.892	0.8315	-0.0605	0.8302	-0.0618	0.0205	-0.4331	-0.4421			6.78251			0.0605
202	[C6C1pip][NTf2]	Training	1.6696	1.4393	-0.2303	1.4339	-0.2357	0.0226	-1.6507	-1.6889			13.7937			0.2303
203	[C6C1pip][NTf2]	Training	1.4951	1.3106	-0.1845	1.3076	-0.1876	0.0164	-1.3181	-1.3401			12.3403			0.1845
204	[C6C1pip][NTf2]	Training	1.3376	1.1899	-0.1478	1.1878	-0.1498	0.0136	-1.0542	-1.0687			11.0422			0.1477
205	[C6C1pip][NTf2]	Training	1.1817	1.0762	-0.1055	1.0748	-0.107	0.0136	-0.7527	-0.7631			8.92782			0.1055
206	[C6C1pip][NTf2]	Training	1.0296	0.9691	-0.0605	0.9681	-0.0615	0.0161	-0.4323	-0.4393			5.87607			0.0605
207	[C6C1pip][NTf2]	Training	0.8961	0.868	-0.0281	0.8674	-0.0287	0.0205	-0.2013	-0.2055			3.13581			0.0281
212	[COC2C1morp][FAP]	Training	1.5476	1.5751	0.0276	1.5769	0.0294	0.0611	0.2016	0.2147			1.77694			0.0275
213	[COC2C1morp][FAP]	Training	1.4563	1.4889	0.0326	1.4908	0.0345	0.0551	0.2378	0.2517			2.23855			0.0326
214	[COC2C1morp][FAP]	Training	1.3558	1.4078	0.052	1.4105	0.0547	0.0501	0.3778	0.3977			3.83537			0.052
215	[COC2C1morp][FAP]	Training	1.2726	1.3313	0.0588	1.3342	0.0616	0.0458	0.4264	0.4468			4.6126			0.0587
216	[COC2C1morp][FAP]	Training	1.1848	1.2592	0.0744	1.2624	0.0776	0.0422	0.5384	0.5621			6.27954			0.0744
217	[COC2C1morp][FAP]	Training	1.1019	1.1909	0.089	1.1945	0.0926	0.0391	0.643	0.6691			8.07696			0.089
218	[COC2C1pip][FAP]	Training	1.9544	1.8104	-0.144	1.8056	-0.1489	0.0327	-1.0375	-1.0726			7.36799			0.144
219	[COC2C1pip][FAP]	Training	1.8083	1.718	-0.0902	1.7152	-0.0931	0.0302	-0.6493	-0.6695			4.99364			0.0903
220	[COC2C1pip][FAP]	Training	1.6808	1.6311	-0.0497	1.6297	-0.0511	0.0283	-0.3572	-0.3676			2.95693			0.0497
221	[COC2C1pip][FAP]	Training	1.5497	1.5492	-0.0005	1.5492	-0.0005	0.0268	-0.0035	-0.0036			0.0322643			0.0005
222	[COC2C1pip][FAP]	Training	1.411	1.4719	0.0609	1.4735	0.0625	0.0257	0.4369	0.4484			4.31609			0.0609
223	[COC2C1pip][FAP]	Training	1.3083	1.3987	0.0904	1.401	0.0927	0.0249	0.6484	0.665			6.90973			0.0904
224	[COC2C1pyrro][FAP]	Training	2.0869	1.7886	-0.2983	1.7785	-0.3084	0.0329	-2.149	-2.2221			14.2939			0.2983
225	[COC2C1pyrro][FAP]	Training	1.9257	1.6965	-0.2292	1.6893	-0.2364	0.0304	-1.6495	-1.7012			11.9022			0.2292
226	[COC2C1pyrro][FAP]	Training	1.7699	1.6098	-0.1601	1.6051	-0.1648	0.0284	-1.1508	-1.1845			9.04571			0.1601
227	[COC2C1pyrro][FAP]	Training	1.6292	1.528	-0.1012	1.5252	-0.104	0.0269	-0.727	-0.7471			6.21164			0.1012
228	[COC2C1pyrro][FAP]	Training	1.5019	1.4509	-0.051	1.4495	-0.0523	0.0258	-0.3661	-0.3758			3.3957			0.051
229	[COC2C1pyrro][FAP]	Training	1.3712	1.3779	0.0067	1.378	0.0069	0.025	0.048	0.0493			0.488623			0.0067
230	[HOC2C1im][FAP]	Training	0.7975	0.9483	0.1508	0.9584	0.1609	0.0625	1.1038	1.1774			18.9091			0.1508
231	[HOC2C1im][FAP]	Training	0.7419	0.8814	0.1395	0.89	0.1481	0.0579	1.0182	1.0809			18.8031			0.1395
232	[HOC2C1im][FAP]	Training	0.6981	0.8185	0.1203	0.8253	0.1272	0.0541	0.8765	0.9267			17.2468			0.1204
233	[HOC2C1im][FAP]	Training	0.6523	0.7591	0.1068	0.7648	0.1125	0.0508	0.7766	0.8182			16.3728			0.1068
234	[HOC2C1im][FAP]	Training	0.6152	0.7031	0.0879	0.7075	0.0923	0.0481	0.6382	0.6705			14.288			0.0879
235	[HOC2C1im][FAP]	Training	0.571	0.6501	0.0791	0.6539	0.0829	0.0459	0.5738	0.6013			13.8529			0.0791
236	[C1C1im][DMP]	Training	-2.9604	-2.9527	0.0076	-2.9521	0.0082	0.0718	0.0562	0.0606			0.2601			0.0077
237	[C1C1im][DMP]	Training	-2.9243	-2.8668	0.0575	-2.8626	0.0617	0.0676	0.4222	0.4528			1.96628			0.0575
238	[C1C1im][DMP]	Training	-2.856	-2.7854	0.0706	-2.7804	0.0755	0.0654	0.5174	0.5536			2.47199			0.0706
239	[C4C1im]Br	Training	-2.6311	-2.8449	-0.2138	-2.9904	-0.3593	0.405	-1.9638	-3.3004			8.12588			0.2138
240	[C4C1im]Br	Training	-2.4079	-2.4889	-0.081	-2.517	-0.1091	0.2575	-0.6658	-0.8968			3.36393			0.081
241	[C4C1im]Br	Training	-2.2073	-2.1711	0.0361	-2.159	0.0482	0.2507	0.2959	0.3949			1.64001			0.0362
242	[C4C1im]Br	Training	-2.0174	-1.8857	0.1317	-1.8163	0.2011	0.345	1.1532	1.7606			6.5282			0.1317
243	[C2C1im][MeSO3]	Training	-2.6451	-2.594	0.0511	-2.5816	0.0635	0.1953	0.4037	0.5016			1.93187			0.0511
244	[C2C1im][MeSO3]	Training	-2.5903	-2.4753	0.1149	-2.4554	0.1349	0.1479	0.8822	1.0353			4.43964			0.115
245	[C2C1im][MeSO3]	Training	-2.5383	-2.3637	0.1746	-2.3412	0.1971	0.1142	1.3143	1.4838			6.87862			0.1746
246	[C2C1im][MeSO3]	Training	-2.4889	-2.2585	0.2304	-2.2351	0.2538	0.0921	1.7133	1.8872			9.2571			0.2304
247	[C2C1im][MeSO3]	Training	-2.4304	-2.1592	0.2712	-2.1356	0.2948	0.0799	2.0035	2.1775			11.1587			0.2712
248	[C2C1IM][C(CN)3]	Training	-0.0801	0.0032	0.0833	0.0047	0.0848	0.0174	0.5957	0.6063			103.995			0.0833
249	[C2C1IM][C(CN)3]	Training	-0.0976	-0.0462	0.0514	-0.0454	0.0522	0.0159	0.3669	0.3728			52.6639			0.0514
250	[C2C1IM][C(CN)3]	Training	-0.112	-0.0928	0.0193	-0.0925	0.0196	0.0153	0.1376	0.1398			17.1429			0.0192
251	[C2C1IM][C(CN)3]	Training	-0.1267	-0.1366	-0.0099	-0.1368	-0.0101	0.0156	-0.071	-0.0721			7.81373			0.0099
252	[C2C1IM][C(CN)3]	Training	-0.1404	-0.178	-0.0376	-0.1787	-0.0383	0.0166	-0.2689	-0.2734			26.7806			0.0376
253	[C2C1IM][C(CN)3]	Training	-0.1532	-0.2172	-0.0641	-0.2184	-0.0652	0.0181	-0.4581	-0.4665			41.7755			0.064
254	[C2C1IM][FAP]	Training	1.9066	1.7847	-0.1219	1.7806	-0.126	0.0326	-0.878	-0.9076			6.39358			0.1219
255	[C2C1IM][FAP]	Training	1.7984	1.693	-0.1055	1.6897	-0.1087	0.0299	-0.7586	-0.782			5.86077			0.1054
256	[C2C1IM][FAP]	Training	1.6974	1.6066	-0.0908	1.604	-0.0934	0.0278	-0.6526	-0.6713			5.34936			0.0908
257	[C2C1IM][FAP]	Training	1.5994	1.5253	-0.0741	1.5233	-0.0761	0.0262	-0.5321	-0.5464			4.63299			0.0741
258	[C2C1IM][FAP]	Training	1.5107	1.4485	-0.0623	1.4469	-0.0639	0.025	-0.4467	-0.4582			4.1173			0.0622
259	[C2C1IM][FAP]	Training	1.4255	1.3758	-0.0497	1.3746	-0.0509	0.0241	-0.3564	-0.3652			3.4865			0.0497
264	[C4C1IM][Ac]	Training	-4.3428	-4.2644	0.0784	-4.235	0.1079	0.2734	0.6514	0.8965			1.80529			0.0784
265	[C4C1IM][Ac]	Training	-3.8632	-3.8407	0.0225	-3.8346	0.0286	0.2152	0.1798	0.2291			0.582419			0.0225
266	[C4C1IM][Ac]	Training	-3.6119	-3.6354	-0.0235	-3.6409	-0.029	0.1914	-0.1849	-0.2286			0.650627			0.0235
267	[C4C1IM][Ac]	Training	-3.442	-3.452	-0.01	-3.4541	-0.0121	0.1727	-0.078	-0.0943			0.290529			0.01
268	[C4C1IM][Ac]	Training	-3.1942	-3.2873	-0.0932	-3.3048	-0.1106	0.1579	-0.7193	-0.8542			2.91466			0.0931
269	[C4C1IM][C(CN)3]	Training	0.0198	0.0341	0.0143	0.0344	0.0146	0.0163	0.1024	0.1041			72.2222			0.0143
270	[C4C1IM][C(CN)3]	Training	-0.0212	-0.0154	0.0059	-0.0153	0.0059	0.0148	0.0418	0.0424			27.3585			0.0058
271	[C4C1IM][C(CN)3]	Training	-0.0619	-0.0619	-0.0001	-0.0619	-0.0001	0.0142	-0.0005	-0.0005			0			0
272	[C4C1IM][C(CN)3]	Training	-0.0943	-0.1058	-0.0115	-0.106	-0.0117	0.0144	-0.0823	-0.0836			12.1951			0.0115
273	[C4C1IM][C(CN)3]	Training	-0.1267	-0.1473	-0.0206	-0.1476	-0.0209	0.0154	-0.1471	-0.1494			16.2589			0.0206
274	[C4C1IM][C(CN)3]	Training	-0.1649	-0.1865	-0.0216	-0.1869	-0.022	0.0169	-0.1545	-0.1572			13.0988			0.0216
289	[C4C1IM][NTF2]	Training	1.3737	1.5222	0.1485	1.5278	0.1541	0.0362	1.0719	1.1121			10.8102			0.1485
290	[C4C1IM][NTF2]	Training	1.2326	1.3826	0.15	1.3862	0.1537	0.0235	1.0759	1.1018			12.1694			0.15
291	[C4C1IM][NTF2]	Training	1.1019	1.2519	0.15	1.2542	0.1523	0.0154	1.0708	1.0876			13.6129			0.15
292	[C4C1IM][NTF2]	Training	0.9708	1.1293	0.1585	1.1311	0.1603	0.011	1.1294	1.1419			16.3267			0.1585
293	[C4C1IM][NTF2]	Training	1.141	1.1293	-0.0117	1.1292	-0.0119	0.011	-0.0837	-0.0846			1.02542			0.0117
294	[C4C1IM][NTF2]	Training	1.026	1.014	-0.012	1.0139	-0.0121	0.0098	-0.0855	-0.0864			1.16959			0.012
295	[C4C1IM][NTF2]	Training	0.9243	0.9055	-0.0188	0.9053	-0.019	0.0112	-0.1337	-0.1352			2.03397			0.0188
296	[C4C1IM][NTF2]	Training	0.793	0.8031	0.0101	0.8033	0.0103	0.0148	0.0722	0.0733			1.27364			0.0101
297	[C4C1IM][NTF2]	Training	0.6881	0.7064	0.0182	0.7067	0.0186	0.0202	0.1304	0.1331			2.6595			0.0183
298	[C4C1IM][DMP]	Training	-3.3814	-3.1561	0.2253	-3.1327	0.2487	0.0942	1.6771	1.8517			6.66292			0.2253
299	[C4C1IM][DMP]	Training	-3.1701	-2.9591	0.211	-2.9426	0.2275	0.0724	1.5523	1.6734			6.65594			0.211
300	[C4C1IM][DMP]	Training	-2.6173	-2.587	0.0303	-2.5851	0.0322	0.0599	0.2211	0.2352			1.15768			0.0303
301	[C4C1IM][DMP]	Training	-2.5133	-2.5158	-0.0025	-2.5159	-0.0026	0.0618	-0.018	-0.0192			0.0994708			0.0025
302	[C4C1IM][DMP]	Training	-2.9565	-2.7832	0.1733	-2.7718	0.1848	0.0618	1.268	1.3515			5.86166			0.1733
303	[C4C1IM][DMP]	Training	-2.386	-2.4479	-0.0619	-2.4522	-0.0662	0.0649	-0.4539	-0.4854			2.5943			0.0619
304	[C4C1IM][DMP]	Training	-2.2926	-2.3832	-0.0906	-2.3899	-0.0973	0.0691	-0.6652	-0.7146			3.95185			0.0906
305	[C4C1IM][DMP]	Training	-2.7969	-2.6252	0.1717	-2.6143	0.1826	0.0594	1.2546	1.3339			6.13894			0.1717
306	[C4C1IM][MeSO3]	Training	-2.1203	-2.3895	-0.2693	-2.4297	-0.3094	0.1299	-2.0453	-2.3506			12.6963			0.2692
307	[C4C1IM][MeSO3]	Training	-2.025	-2.1789	-0.1539	-2.1932	-0.1682	0.085	-1.1402	-1.2461			7.6			0.1539
308	[C4C1IM][MeSO3]	Training	-1.6094	-1.7812	-0.1717	-1.8009	-0.1914	0.103	-1.2847	-1.4323			10.6748			0.1718
309	[C4C1IM][MeSO3]	Training	-1.5418	-1.705	-0.1632	-1.7276	-0.1858	0.1218	-1.2339	-1.4051			10.585			0.1632
310	[C4C1IM][MeSO3]	Training	-1.9241	-1.9908	-0.0667	-1.9964	-0.0722	0.0768	-0.4917	-0.5326			3.46656			0.0667
311	[C4C1IM][MeSO3]	Training	-1.4784	-1.6324	-0.154	-1.6584	-0.18	0.1443	-1.1798	-1.3787			10.4167			0.154
312	[C4C1IM][MeSO3]	Training	-1.4313	-1.5633	-0.132	-1.5903	-0.159	0.1699	-1.0265	-1.2365			9.22239			0.132
313	[C4C1IM][MeSO3]	Training	-1.8515	-1.8219	0.0296	-1.8188	0.0327	0.095	0.2205	0.2436			1.5987			0.0296
314	[C6C1IM][CF3SO3]	Training	0.27	-0.1792	-0.4492	-0.203	-0.4731	0.0504	-3.2663	-3.4398			166.37			0.4492
315	[C6C1IM][CF3SO3]	Training	0.0392	-0.1895	-0.2287	-0.2016	-0.2408	0.0503	-1.6629	-1.751			583.418			0.2287
316	[C6C1IM][CF3SO3]	Training	-0.1985	-0.1992	-0.0007	-0.1992	-0.0007	0.0504	-0.0051	-0.0054			0.352645			0.0007
317	[C6C1IM][CF3SO3]	Training	-0.4463	-0.2082	0.238	-0.1955	0.2507	0.0507	1.7311	1.8234			53.3498			0.2381
318	[B Cya Py][NTF2]	Training	1.1969	1.2395	0.0426	1.2404	0.0435	0.0211	0.3048	0.3114			3.55919			0.0426
319	[B Cya Py][NTF2]	Training	1.1019	1.1147	0.0128	1.1149	0.0129	0.0147	0.0911	0.0924			1.16163			0.0128
320	[B Cya Py][NTF2]	Training	1.008	0.9975	-0.0105	0.9974	-0.0106	0.0117	-0.0745	-0.0754			1.04167			0.0105
321	[B Cya Py][NTF2]	Training	0.9243	0.8872	-0.037	0.8868	-0.0375	0.0117	-0.2639	-0.267			4.01385			0.0371
322	[B Cya Py][NTF2]	Training	0.8459	0.7833	-0.0626	0.7824	-0.0635	0.014	-0.4465	-0.4528			7.4004			0.0626
323	[B Cya Py][NTF2]	Training	0.7701	0.6852	-0.0849	0.6836	-0.0865	0.0184	-0.6075	-0.6189			11.0245			0.0849
324	[B Cya Py][NTF2]	Training	0.6931	0.5924	-0.1008	0.5898	-0.1033	0.0245	-0.723	-0.7411			14.5289			0.1007
325	[C12C1IM][NTF2]	Training	1.5019	1.4654	-0.0364	1.4637	-0.0382	0.0455	-0.2641	-0.2767			2.43026			0.0365
326	[C12C1IM][NTF2]	Training	1.3913	1.3464	-0.0449	1.3444	-0.0469	0.0425	-0.3252	-0.3396			3.2272			0.0449
327	[C12C1IM][NTF2]	Training	1.292	1.2344	-0.0576	1.2318	-0.0602	0.0424	-0.4173	-0.4358			4.4582			0.0576
328	[C12C1IM][NTF2]	Training	1.1969	1.1288	-0.0682	1.1256	-0.0714	0.0447	-0.4943	-0.5174			5.6897			0.0681
329	[C12C1IM][NTF2]	Training	1.1086	1.0291	-0.0795	1.025	-0.0836	0.0491	-0.5775	-0.6073			7.17121			0.0795
330	[C12C1IM][NTF2]	Training	1.0225	0.9348	-0.0876	0.9297	-0.0927	0.0551	-0.6388	-0.676			8.57702			0.0877
331	[C4C1 Py][C(CN)3]	Training	-0.0294	0.0104	0.0399	0.0111	0.0406	0.0179	0.2849	0.2901			135.374			0.0398
332	[C4C1 Py][C(CN)3]	Training	-0.0769	-0.0379	0.039	-0.0372	0.0396	0.0159	0.2786	0.2832			50.7152			0.039
333	[C4C1 Py][C(CN)3]	Training	-0.1199	-0.0833	0.0366	-0.0827	0.0372	0.015	0.2613	0.2653			30.5254			0.0366
334	[C4C1 Py][C(CN)3]	Training	-0.152	-0.1261	0.0259	-0.1257	0.0262	0.015	0.1846	0.1874			17.0395			0.0259
335	[C4C1 Py][C(CN)3]	Training	-0.1912	-0.1666	0.0246	-0.1662	0.025	0.0157	0.1756	0.1784			12.8661			0.0246
336	[C4C1 Py][C(CN)3]	Training	-0.2282	-0.2048	0.0234	-0.2044	0.0238	0.017	0.1669	0.1698			10.2542			0.0234
337	[4OHC3 4-C1 Mor] [NTF2]	Training	0.3577	0.3898	0.0321	0.3912	0.0335	0.0416	0.2326	0.2426			8.974			0.0321
338	[4OHC3 4-C1 Mor] [NTF2]	Training	0.3075	0.2931	-0.0144	0.2925	-0.015	0.0352	-0.1041	-0.1079			4.68293			0.0144
339	[4OHC3 4-C1 Mor] [NTF2]	Training	0.2469	0.202	-0.0448	0.2005	-0.0463	0.032	-0.3229	-0.3336			18.1855			0.0449
340	[4OHC3 4-C1 Mor] [NTF2]	Training	0.1906	0.1162	-0.0744	0.1138	-0.0768	0.0316	-0.5357	-0.5532			39.0346			0.0744
341	[4OHC3 4-C1 Mor] [NTF2]	Training	0.1398	0.0352	-0.1045	0.0316	-0.1082	0.0336	-0.7535	-0.7797			74.8212			0.1046
342	[4OHC3 4-C1 Mor] [NTF2]	Training	0.0953	-0.0414	-0.1367	-0.0467	-0.142	0.0374	-0.9872	-1.0256			143.442			0.1367
343	[C8Quin] [NTF2]	Training	1.0716	1.5026	0.431	1.517	0.4454	0.0324	3.1045	3.2085			40.2202			0.431
344	[C8Quin] [NTF2]	Training	0.9381	1.3762	0.4381	1.3886	0.4505	0.0275	3.148	3.2371			46.7008			0.4381
345	[C8Quin] [NTF2]	Training	0.7594	1.2574	0.498	1.2706	0.5112	0.0258	3.5748	3.6696			65.5781			0.498
346	[C8Quin] [NTF2]	Training	0.5306	1.1455	0.6148	1.1624	0.6318	0.0268	4.4161	4.5376			115.888			0.6149
347	[C8Quin] [NTF2]	Training	0.3507	1.0399	0.6893	1.0612	0.7106	0.03	4.9587	5.1118			196.521			0.6892
348	[C6 Quin] [NTF2]	Training	1.4469	1.4311	-0.0158	1.4307	-0.0162	0.0286	-0.1134	-0.1168			1.09199			0.0158
349	[C6 Quin] [NTF2]	Training	1.3545	1.3048	-0.0497	1.3036	-0.0509	0.0238	-0.3566	-0.3653			3.66925			0.0497
350	[C6 Quin] [NTF2]	Training	1.2692	1.1861	-0.0831	1.1842	-0.085	0.0222	-0.5956	-0.6091			6.54743			0.0831
351	[C6 Quin] [NTF2]	Training	1.2149	1.0743	-0.1407	1.0709	-0.144	0.0232	-1.0083	-1.0323			11.573			0.1406
352	[C6 Quin] [NTF2]	Training	1.0986	0.9688	-0.1298	0.9653	-0.1334	0.0264	-0.9324	-0.9576			11.815			0.1298
353	[P4442] [DEP]	Training	-2.2926	-2.5962	-0.3035	-2.6334	-0.3408	0.1093	-2.2789	-2.5585			13.2426			0.3036
354	[P4442] [DEP]	Training	-2.2538	-2.5065	-0.2527	-2.5339	-0.2801	0.0978	-1.8853	-2.0897			11.2122			0.2527
355	[P4442] [DEP]	Training	-2.2164	-2.422	-0.2056	-2.4422	-0.2258	0.0893	-1.5266	-1.6763			9.2763			0.2056
356	[P4442] [DEP]	Training	-2.1893	-2.3422	-0.153	-2.3561	-0.1669	0.0832	-1.1321	-1.2348			6.98397			0.1529
357	[P4442] [DEP]	Training	-2.1542	-2.2668	-0.1126	-2.2765	-0.1223	0.0793	-0.8316	-0.9033			5.227			0.1126
358	[C8C1IM] [NTF2]	Training	1.3584	1.5068	0.1484	1.5109	0.1525	0.0273	1.0659	1.0958			10.9246			0.1484
359	[C8C1IM] [NTF2]	Training	1.2585	1.3762	0.1178	1.3785	0.1201	0.0189	0.8426	0.8589			9.3524			0.1177
360	[C8C1IM] [NTF2]	Training	1.1086	1.2538	0.1452	1.2559	0.1474	0.0144	1.0365	1.0517			13.0976			0.1452
361	[C8C1IM] [NTF2]	Training	0.9478	1.1387	0.1909	1.1412	0.1934	0.013	1.3616	1.3796			20.1414			0.1909
362	[C2C1 IM] [C8 SO4]	Training	-1.8326	-1.8958	-0.0632	-1.9304	-0.0979	0.354	-0.5574	-0.8627			3.44865			0.0632
363	[C2C1 IM] [C8 SO4]	Training	-1.8971	-1.8007	0.0965	-1.7547	0.1424	0.3228	0.8305	1.2264			5.08144			0.0964
364	[C2C1 IM] [C8 SO4]	Training	-1.8971	-1.7417	0.1555	-1.6729	0.2242	0.3067	1.3229	1.9081			8.19145	AARD Training = 33		0.1554	AAD Training =0.099
ID	Name	Status	Exp. endpoint	Pred. by model eq. 16	Pred.Mod.Eq.Res.	Pred. LOO	Pred. LOO Res.	HAT i/i (h*=0.1414)	Std.Pred.Mod.Eq. Res.	Std.Pred.LOO Res.			ARD
1	[C4C1im][SCN]	Prediction	-1.2983	-0.8736	0.4247	-	-	0.0417	3.0738	3.0738			32.712			0.4247
2	[C4C1im][SCN]	Prediction	-1.291	-0.8667	0.4243	-	-	0.0392	3.0671	3.0671			32.866			0.4243
3	[C4C1im][SCN]	Prediction	-1.2837	-0.8602	0.4236	-	-	0.0376	3.0593	3.0593			32.9906			0.4235
4	[C4C1im][SCN]	Prediction	-1.2765	-0.854	0.4225	-	-	0.0368	3.0506	3.0506			33.0983			0.4225
5	[C4C1im][SCN]	Prediction	-1.2694	-0.8482	0.4212	-	-	0.0367	3.0408	3.0408			33.181			0.4212
6	[C4-3-C1py][CF3SO3]	Prediction	-0.1165	-0.2977	-0.1812	-	-	0.05	-1.3171	-1.3171			155.536			0.1812
7	[C4-3-C1py][CF3SO3]	Prediction	-0.1543	-0.3054	-0.1511	-	-	0.0495	-1.0981	-1.0981			97.9261			0.1511
8	[C4-3-C1py][CF3SO3]	Prediction	-0.1985	-0.3126	-0.1142	-	-	0.0492	-0.8298	-0.8298			57.4811			0.1141
9	[C4-3-C1py][CF3SO3]	Prediction	-0.237	-0.3195	-0.0825	-	-	0.0491	-0.5993	-0.5993			34.8101			0.0825
10	[C4-3-C1py][CF3SO3]	Prediction	-0.2679	-0.3259	-0.058	-	-	0.0491	-0.4217	-0.4217			21.6499			0.058
17	[C3C1pip][NTf2]	Prediction	1.4884	1.3537	-0.1347	-	-	0.0248	-0.9663	-0.9663			9.04999			0.1347
18	[C3C1pip][NTf2]	Prediction	1.3987	1.2254	-0.1733	-	-	0.0186	-1.2397	-1.2397			12.3901			0.1733
19	[C3C1pip][NTf2]	Prediction	1.2613	1.1049	-0.1564	-	-	0.0159	-1.1172	-1.1172			12.3999			0.1564
20	[C3C1pip][NTf2]	Prediction	1.1569	0.9915	-0.1654	-	-	0.016	-1.1813	-1.1813			14.2968			0.1654
21	[C3C1pip][NTf2]	Prediction	1.0152	0.8846	-0.1306	-	-	0.0186	-0.9341	-0.9341			12.8645			0.1306
22	[C3C1pip][NTf2]	Prediction	0.8961	0.7837	-0.1124	-	-	0.0231	-0.8055	-0.8055			12.5432			0.1124
33	[C2C1im][SCN]	Prediction	-1.2983	-0.9045	0.3938	-	-	0.0422	2.8511	2.8511			30.332			0.3938
34	[C2C1im][SCN]	Prediction	-1.291	-0.8975	0.3935	-	-	0.0397	2.845	2.845			30.4802			0.3935
35	[C2C1im][SCN]	Prediction	-1.2837	-0.891	0.3928	-	-	0.0381	2.8377	2.8377			30.5913			0.3927
36	[C2C1im][SCN]	Prediction	-1.2765	-0.8848	0.3918	-	-	0.0374	2.8294	2.8294			30.6855			0.3917
37	[C2C1im][SCN]	Prediction	-1.2694	-0.8789	0.3905	-	-	0.0372	2.8199	2.8199			30.7626			0.3905
38	[C4C1pip][SCN]	Prediction	-1.1056	-0.8148	0.2908	-	-	0.0438	2.1075	2.1075			26.3025			0.2908
39	[C4C1pip][SCN]	Prediction	-1.0936	-0.8096	0.2841	-	-	0.0416	2.0559	2.0559			25.9693			0.284
40	[C4C1pip][SCN]	Prediction	-1.0788	-0.8047	0.2742	-	-	0.0403	1.9829	1.9829			25.4079			0.2741
41	[C4C1pip][SCN]	Prediction	-1.0642	-0.8	0.2642	-	-	0.0397	1.9103	1.9103			24.8262			0.2642
42	[C4-4-C1py][SCN]	Prediction	-1.1874	-0.8961	0.2913	-	-	0.0436	2.1108	2.1108			24.5326			0.2913
43	[C4-4-C1py][SCN]	Prediction	-1.1777	-0.888	0.2896	-	-	0.0408	2.0952	2.0952			24.5988			0.2897
44	[C4-4-C1py][SCN]	Prediction	-1.1712	-0.8805	0.2907	-	-	0.0389	2.1012	2.1012			24.8207			0.2907
45	[C4-4-C1py][SCN]	Prediction	-1.1648	-0.8733	0.2915	-	-	0.0377	2.1054	2.1054			25.0258			0.2915
46	[C4-4-C1py][SCN]	Prediction	-1.1552	-0.8665	0.2887	-	-	0.0373	2.0848	2.0848			24.9913			0.2887
47	[C4C1pyrro][SCN]	Prediction	-1.3356	-0.8263	0.5093	-	-	0.0442	3.6913	3.6913			38.1327			0.5093
48	[C4C1pyrro][SCN]	Prediction	-1.313	-0.8211	0.4919	-	-	0.042	3.561	3.561			37.4638			0.4919
49	[C4C1pyrro][SCN]	Prediction	-1.2983	-0.8163	0.482	-	-	0.0407	3.4869	3.4869			37.1255			0.482
50	[C4C1pyrro][SCN]	Prediction	-1.2837	-0.8117	0.472	-	-	0.0401	3.4138	3.4138			36.7687			0.472
51	[C4C1pyrro][SCN]	Prediction	-1.2694	-0.8074	0.462	-	-	0.0401	3.3415	3.3415			36.3951			0.462
52	[C6C1im][SCN]	Prediction	-0.5727	-0.8089	-0.2362	-	-	0.0443	-1.7119	-1.7119			41.2432			0.2362
53	[C6C1im][SCN]	Prediction	-0.5852	-0.8021	-0.2169	-	-	0.0418	-1.57	-1.57			37.0643			0.2169
54	[C6C1im][SCN]	Prediction	-0.5997	-0.7957	-0.196	-	-	0.0403	-1.4177	-1.4177			32.683			0.196
55	[C6C1im][SCN]	Prediction	-0.6125	-0.7896	-0.1771	-	-	0.0394	-1.2805	-1.2805			28.9143			0.1771
56	[C6C1im][SCN]	Prediction	-0.6236	-0.7839	-0.1603	-	-	0.0393	-1.1585	-1.1585			25.7056			0.1603
57	[C6-iqui][SCN]	Prediction	-0.9138	-0.7526	0.1612	-	-	0.0535	1.1738	1.1738			17.6406			0.1612
58	[C6-iqui][SCN]	Prediction	-0.9014	-0.7455	0.1559	-	-	0.0508	1.1339	1.1339			17.2953			0.1559
59	[C6-iqui][SCN]	Prediction	-0.8916	-0.7388	0.1528	-	-	0.0491	1.1104	1.1104			17.1377			0.1528
60	[C6-iqui][SCN]	Prediction	-0.8819	-0.7324	0.1494	-	-	0.0482	1.0854	1.0854			16.952			0.1495
61	[C6-iqui][SCN]	Prediction	-0.8723	-0.7265	0.1458	-	-	0.0479	1.0589	1.0589			16.7144			0.1458
208	[C4-4-C1py][N(CN]2]	Prediction	-1.2242	-0.8349	0.3892	-	-	0.0417	2.8174	2.8174			31.8004			0.3893
209	[C4-4-C1py][N(CN]2]	Prediction	-1.1973	-0.8067	0.3906	-	-	0.037	2.8203	2.8203			32.6234			0.3906
210	[C4-4-C1py][N(CN]2]	Prediction	-1.1809	-0.7801	0.4008	-	-	0.0347	2.8907	2.8907			33.9402			0.4008
211	[C4-4-C1py][N(CN]2]	Prediction	-1.1584	-0.7549	0.4035	-	-	0.0344	2.9094	2.9094			34.8325			0.4035
260	[HOC2C1im][N(CN)2]	Prediction	-0.9467	-1.6848	-0.738	-	-	0.1127	-5.5518	-5.5518			77.9656			0.7381
261	[HOC2C1im][N(CN)2]	Prediction	-0.9623	-1.6326	-0.6703	-	-	0.1017	-5.0109	-5.0109			69.656			0.6703
262	[HOC2C1im][N(CN)2]	Prediction	-0.9782	-1.5834	-0.6052	-	-	0.0938	-4.505	-4.505			61.8687			0.6052
263	[HOC2C1im][N(CN)2]	Prediction	-0.9916	-1.5369	-0.5454	-	-	0.0886	-4.048	-4.048			54.9919			0.5453
275	[C4C1IM][Cl]	Prediction	-3.3242	-3.159	0.1652	-	-	0.1988	1.3078	1.3078			4.96962			0.1652
276	[C4C1IM][Cl]	Prediction	-3.1236	-2.9918	0.1318	-	-	0.1795	1.0308	1.0308			4.21949			0.1318
277	[C4C1IM][Cl]	Prediction	-2.6593	-2.6761	-0.0168	-	-	0.15	-0.1291	-0.1291			0.631745			0.0168
278	[C4C1IM][Cl]	Prediction	-2.5639	-2.6156	-0.0516	-	-	0.1454	-0.3957	-0.3957			2.01646			0.0517
279	[C4C1IM][Cl]	Prediction	-2.9565	-2.8425	0.114	-	-	0.1644	0.8837	0.8837			3.85591			0.114
280	[C4C1IM][Cl]	Prediction	-2.4651	-2.558	-0.0929	-	-	0.1413	-0.7102	-0.7102			3.76861			0.0929
281	[C4C1IM][Cl]	Prediction	-2.3645	-2.5031	-0.1386	-	-	0.1376	-1.0577	-1.0577			5.8617			0.1386
282	[C4C1IM][Cl]	Prediction	-2.8134	-2.7084	0.105	-	-	0.1526	0.8083	0.8083			3.73214			0.105
283	[C4C1IM][N(CN)2]	Prediction	-1.1712	-0.873	0.2982	-	-	0.0588	2.1777	2.1777			25.4611			0.2982
284	[C4C1IM][N(CN)2]	Prediction	-1.1301	-0.8424	0.2877	-	-	0.0481	2.0894	2.0894			25.4579			0.2877
285	[C4C1IM][N(CN)2]	Prediction	-1.0906	-0.8136	0.2771	-	-	0.0407	2.0044	2.0044			25.3989			0.277
286	[C4C1IM][N(CN)2]	Prediction	-1.0527	-0.7864	0.2662	-	-	0.0362	1.9216	1.9216			25.2969			0.2663
287	[C4C1IM][N(CN)2]	Prediction	-1.0134	-0.7608	0.2526	-	-	0.0341	1.8208	1.8208			24.926			0.2526
288	[C4C1IM][N(CN)2]	Prediction	-0.9782	-0.7366	0.2416	-	-	0.034	1.7418	1.7418			24.6984			0.2416
365	[C2C1Mor] [N(CN)2]	Prediction	-1.127	-1.126	0.0011	-	-	0.0877	0.0078	0.0078			0.0887311			0.001
366	[C2C1Mor] [N(CN)2]	Prediction	-1.0877	-1.0895	-0.0018	-	-	0.0742	-0.0132	-0.0132			0.165487			0.0018
367	[C2C1Mor] [N(CN)2]	Prediction	-1.0498	-1.0551	-0.0053	-	-	0.0643	-0.039	-0.039			0.504858			0.0053
368	[C2C1Mor] [N(CN)2]	Prediction	-1.0106	-1.0228	-0.0122	-	-	0.0576	-0.089	-0.089			1.2072			0.0122
369	[C2C1Mor] [N(CN)2]	Prediction	-0.9782	-0.9922	-0.0141	-	-	0.0534	-0.1025	-0.1025			1.4312			0.014
370	[C2C1Mor] [N(CN)2]	Prediction	-0.9416	-0.9634	-0.0218	-	-	0.0515	-0.1582	-0.1582			2.31521			0.0218
371	[HOC3Py] [N(CN)2]	Prediction	-0.9188	-1.6056	-0.6868	-	-	0.0932	-5.1105	-5.1105			74.7497			0.6868
372	[HOC3Py] [N(CN)2]	Prediction	-0.8892	-1.556	-0.6668	-	-	0.0831	-4.9343	-4.9343			74.9888			0.6668
373	[HOC3Py] [N(CN)2]	Prediction	-0.8651	-1.5092	-0.6441	-	-	0.0761	-4.7479	-4.7479			74.4538			0.6441
374	[HOC3Py] [N(CN)2]	Prediction	-0.8393	-1.4651	-0.6257	-	-	0.0716	-4.6015	-4.6015			74.5621			0.6258
375	[OHC3-C1IM] [N(NC)2]	Prediction	-1.0498	-1.404	-0.3542	-	-	0.0906	-2.6315	-2.6315			33.7398			0.3542
376	[OHC3-C1IM] [N(NC)2]	Prediction	-1.0217	-1.3587	-0.3371	-	-	0.0783	-2.4878	-2.4878			32.9842			0.337
377	[OHC3-C1IM] [N(NC)2]	Prediction	-0.9943	-1.3161	-0.3219	-	-	0.0695	-2.3644	-2.3644			32.3645			0.3218
378	[OHC3-C1IM] [N(NC)2]	Prediction	-0.9676	-1.276	-0.3084	-	-	0.0637	-2.2584	-2.2584			31.8727			0.3084
379	[OHC3-C1IM] [N(NC)2]	Prediction	-0.9163	-1.2381	-0.3218	-	-	0.0603	-2.3523	-2.3523			35.1195			0.3218
380	[OHC3-C1IM] [N(NC)2]	Prediction	-0.8916	-1.2023	-0.3107	-	-	0.0591	-2.2693	-2.2693			34.8475	AARD Validation = 30		0.3107	AAD Validation = 0.283

## Sheet: S6- Eq. 17- Results
Variable	Coeff.	Std. coeff.	Std. err.	(+/-) Co. int. 95%	p-value
Intercept	-0.4453		0.0846	0.1665	0
C0	0.0108	0.0608	0.0017	0.0033	0
a0_010	-0.2002	-0.7984	0.0217	0.0427	0
a0_017	0.1463	0.4826	0.0329	0.0648	0
C_0_018/T	-166.4	-0.0997	17.1552	33.7744	0
C_0_011/T	-10.9408	-0.0543	2.0686	4.0725	0
a_0_009/T	-42.8764	-0.0309	16.7467	32.9701	0.011
a0/T	-23.385	-0.3022	3.1389	6.1797	0
a0_002/T	53.578	1.6782	3.9407	7.7584	0
a0_003/T	-28.7002	-0.9659	3.054	6.0125	0
a0_009/T	88.2013	0.7009	6.5069	12.8106	0
a0_017/T	-75.1182	-0.6935	11.6403	22.917	0
a0_020/T	-72.4609	-0.3866	2.4982	4.9183	0
a0_029/T	-1709.83	-0.1392	113.271	223.003	0
(Fitting criteria)
R2: 0.9808		R2adj: 0.9798		R2-R2adj: 0.0009		LOF: 0.0431
Kxx: 0.4839		Delta K: 0.0359		RMSE tr: 0.1887		MAE tr: 0.1426
RSS tr: 10.1435		CCC tr: 0.9903		s: 0.1935		F: 1062.1540
(Internal validation criteria)
Q2loo: 0.9758		R2-Q2loo: 0.0049		RMSE cv: 0.2115		MAE cv: 0.1523
PRESS cv: 12.7475		CCC cv: 0.9878
Q2LMO: 0.9752		R2Yscr: 0.0456		Q2Yscr: -0.0625		RMSE AV Yscr: 1.3284
R2Xrnd:		Q2Xrnd:		R2Yrnd:		Q2Yrnd:
(External validation criteria)
RMSE ext: 0.1796		MAE ext: 0.1390		PRESS ext: 3.0645		R2ext: 0.9792
Q2-F1: 0.9788		Q2-F2: 0.9786		Q2-F3: 0.9826		CCC ext: 0.9891
r2m aver.: 0.9561		r2m delta: 0.0012
Calc. external data regr. angle from diagonal: -0.7548°
Predictions by LOO:
Exp(x) vs. Pred(y): R2: 0.9758	R'2o: 0.9758	k': 0.9777	Clos': 0.0000	r'2m: 0.9751
Pred(x) vs. Exp(y): R2: 0.9758	R2o: 0.9758	k: 0.9981	Clos: 0.0000	r2m: 0.9740
External predictions by model equation:
Exp(x) vs. Pred(y): R2: 0.9792	R'2o: 0.9786	k': 0.9725	Clos': 0.0005	r'2m: 0.9567
Pred(x) vs. Exp(y): R2: 0.9792	R2o: 0.9786	k: 1.0064	Clos: 0.0006	r2m: 0.9555
ID	Name	Status	Exp. endpoint	Pred. by model eq. 17	Pred.Mod.Eq.Res.	Pred. LOO	Pred. LOO Res.	HAT i/i (h*=0.1474)	Std.Pred.Mod.Eq. Res.	Std.Pred.LOO Res.			ARD		AD
1	[C4C1im][SCN]	Training	-1.2983	-0.9767	0.3216	-0.97	0.3283	0.0204	1.6795	1.7145			24.7709		0.3216
2	[C4C1im][SCN]	Prediction	-1.291	-0.9701	0.3209	-	-	0.0193	1.6749	1.6749			24.8567		0.3209
3	[C4C1im][SCN]	Training	-1.2837	-0.9639	0.3199	-0.9576	0.3261	0.0191	1.6694	1.702			24.9124		0.3198
4	[C4C1im][SCN]	Prediction	-1.2765	-0.958	0.3186	-	-	0.0197	1.663	1.663			24.951		0.3185
5	[C4C1im][SCN]	Training	-1.2694	-0.9524	0.317	-0.9457	0.3237	0.0208	1.6557	1.6908			24.9724		0.317
6	[C4-3-C1py][CF3SO3]	Training	-0.1165	-0.3288	-0.2122	-0.3363	-0.2198	0.0343	-1.1163	-1.1559			182.232		0.2123
7	[C4-3-C1py][CF3SO3]	Training	-0.1543	-0.3379	-0.1836	-0.3442	-0.1899	0.0336	-0.9651	-0.9986			118.989		0.1836
8	[C4-3-C1py][CF3SO3]	Training	-0.1985	-0.3464	-0.148	-0.3515	-0.1531	0.0331	-0.7779	-0.8046			74.5088		0.1479
9	[C4-3-C1py][CF3SO3]	Training	-0.237	-0.3545	-0.1175	-0.3585	-0.1215	0.0329	-0.6177	-0.6388			49.5781		0.1175
10	[C4-3-C1py][CF3SO3]	Training	-0.2679	-0.3621	-0.0943	-0.3653	-0.0975	0.0329	-0.4954	-0.5123			35.1624		0.0942
11	[C4C1pyrro][FAP]	Training	2.2364	1.8462	-0.3903	1.8274	-0.409	0.0458	-2.0652	-2.1643			17.4477		0.3902
12	[C4C1pyrro][FAP]	Training	2.049	1.7475	-0.3015	1.7341	-0.3149	0.0427	-1.5926	-1.6636			14.7145		0.3015
13	[C4C1pyrro][FAP]	Prediction	1.8148	1.6547	-0.1601	-	-	0.0402	-0.8447	-0.8447			8.82191		0.1601
14	[C4C1pyrro][FAP]	Prediction	1.6371	1.5672	-0.0698	-	-	0.0382	-0.3679	-0.3679			4.26975		0.0699
15	[C4C1pyrro][FAP]	Prediction	1.4633	1.4847	0.0214	-	-	0.0367	0.1127	0.1127			1.46245		0.0214
16	[C4C1pyrro][FAP]	Training	1.3507	1.4066	0.0559	1.4086	0.058	0.0355	0.2942	0.305			4.13859		0.0559
17	[C3C1pip][NTf2]	Training	1.4884	1.3455	-0.1429	1.3408	-0.1476	0.0315	-0.7506	-0.775			9.60091		0.1429
18	[C3C1pip][NTf2]	Prediction	1.3987	1.2032	-0.1956	-	-	0.0231	-1.0227	-1.0227			13.9773		0.1955
19	[C3C1pip][NTf2]	Prediction	1.2613	1.0695	-0.1918	-	-	0.0189	-1.0009	-1.0009			15.2065		0.1918
20	[C3C1pip][NTf2]	Training	1.1569	0.9437	-0.2131	0.9398	-0.2171	0.0182	-1.1118	-1.1324			18.4286		0.2132
21	[C3C1pip][NTf2]	Training	1.0152	0.8252	-0.19	0.8212	-0.194	0.0205	-0.9923	-1.0131			18.7155		0.19
22	[C3C1pip][NTf2]	Training	0.8961	0.7133	-0.1828	0.7086	-0.1875	0.0252	-0.9569	-0.9816			20.3995		0.1828
23	[HOC3py][FAP]	Training	0.9746	1.285	0.3104	1.3049	0.3303	0.0602	1.6551	1.7612			31.849		0.3104
24	[HOC3py][FAP]	Training	0.8713	1.1993	0.328	1.2184	0.3471	0.055	1.7441	1.8455			37.6449		0.328
25	[HOC3py][FAP]	Training	0.7793	1.1189	0.3396	1.137	0.3576	0.0505	1.8012	1.8971			43.5776		0.3396
26	[HOC3py][FAP]	Prediction	0.7031	1.0432	0.3401	-	-	0.0468	1.8006	1.8006			48.3715		0.3401
27	[HOC3py][FAP]	Training	0.6206	0.9719	0.3513	0.988	0.3674	0.0438	1.8569	1.942			56.6065		0.3513
28	[HOC3py][FAP]	Training	0.5481	0.9045	0.3564	0.9199	0.3718	0.0413	1.8815	1.9626			65.0246		0.3564
29	[C4C1im][TFA]	Training	-1.8515	-1.9108	-0.0593	-1.9134	-0.0619	0.0413	-0.3131	-0.3265			3.20281		0.0593
30	[C4C1im][TFA]	Training	-1.7661	-1.7725	-0.0064	-1.7727	-0.0066	0.0278	-0.0337	-0.0346			0.36238		0.0064
31	[C4C1im][TFA]	Training	-1.6928	-1.649	0.0438	-1.6478	0.045	0.0276	0.2295	0.236			2.58743		0.0438
32	[C4C1im][TFA]	Training	-1.6399	-1.5381	0.1018	-1.5342	0.1057	0.0369	0.536	0.5565			6.2077		0.1018
33	[C2C1im][SCN]	Training	-1.2983	-1.0093	0.289	-1.003	0.2953	0.0215	1.51	1.5431			22.2599		0.289
34	[C2C1im][SCN]	Prediction	-1.291	-1.0027	0.2883	-	-	0.0204	1.5057	1.5057			22.3315		0.2883
35	[C2C1im][SCN]	Training	-1.2837	-0.9964	0.2873	-0.9905	0.2933	0.0203	1.5005	1.5315			22.3806		0.2873
36	[C2C1im][SCN]	Training	-1.2765	-0.9905	0.2861	-0.9844	0.2921	0.0208	1.4942	1.526			22.405		0.286
37	[C2C1im][SCN]	Training	-1.2694	-0.9849	0.2845	-0.9785	0.2909	0.022	1.487	1.5204			22.4122		0.2845
38	[C4C1pip][SCN]	Training	-1.1056	-0.9199	0.1857	-0.9155	0.1901	0.0233	0.9712	0.9943			16.7963		0.1857
39	[C4C1pip][SCN]	Prediction	-1.0936	-0.915	0.1786	-	-	0.0224	0.9339	0.9339			16.3314		0.1786
40	[C4C1pip][SCN]	Training	-1.0788	-0.9103	0.1685	-0.9065	0.1723	0.0222	0.8808	0.9009			15.6192		0.1685
41	[C4C1pip][SCN]	Training	-1.0642	-0.9059	0.1583	-0.9022	0.162	0.0229	0.8279	0.8473			14.875		0.1583
42	[C4-4-C1py][SCN]	Training	-1.1874	-0.9968	0.1907	-0.9925	0.1949	0.0218	0.9965	1.0187			16.0519		0.1906
43	[C4-4-C1py][SCN]	Training	-1.1777	-0.9891	0.1886	-0.9851	0.1925	0.0204	0.9849	1.0054			16.0143		0.1886
44	[C4-4-C1py][SCN]	Training	-1.1712	-0.9818	0.1894	-0.978	0.1932	0.0199	0.9888	1.0089			16.1714		0.1894
45	[C4-4-C1py][SCN]	Prediction	-1.1648	-0.9749	0.1898	-	-	0.0202	0.9911	0.9911			16.3032		0.1899
46	[C4-4-C1py][SCN]	Training	-1.1552	-0.9685	0.1867	-0.9644	0.1907	0.0211	0.9755	0.9965			16.1617		0.1867
47	[C4C1pyrro][SCN]	Training	-1.3356	-0.9324	0.4032	-0.9225	0.4131	0.024	2.1096	2.1614			30.1887		0.4032
48	[C4C1pyrro][SCN]	Prediction	-1.313	-0.9275	0.3856	-	-	0.023	2.0162	2.0162			29.3602		0.3855
49	[C4C1pyrro][SCN]	Training	-1.2983	-0.9229	0.3754	-0.9141	0.3842	0.0229	1.9631	2.0092			28.9147		0.3754
50	[C4C1pyrro][SCN]	Training	-1.2837	-0.9185	0.3652	-0.9097	0.374	0.0236	1.9105	1.9566			28.449		0.3652
51	[C4C1pyrro][SCN]	Training	-1.2694	-0.9144	0.355	-0.9054	0.364	0.0248	1.8582	1.9054			27.966		0.355
52	[C6C1im][SCN]	Prediction	-0.5727	-0.9084	-0.3357	-	-	0.0222	-1.7547	-1.7547			58.6171		0.3357
53	[C6C1im][SCN]	Prediction	-0.5852	-0.9019	-0.3167	-	-	0.0211	-1.6545	-1.6545			54.1183		0.3167
54	[C6C1im][SCN]	Prediction	-0.5997	-0.8958	-0.2961	-	-	0.0208	-1.5468	-1.5468			49.3747		0.2961
55	[C6C1im][SCN]	Prediction	-0.6125	-0.89	-0.2775	-	-	0.0213	-1.4499	-1.4499			45.3061		0.2775
56	[C6C1im][SCN]	Training	-0.6236	-0.8845	-0.2609	-0.8905	-0.2669	0.0224	-1.3639	-1.3951			41.8377		0.2609
57	[C6-iqui][SCN]	Training	-0.9138	-0.8476	0.0662	-0.8455	0.0683	0.0306	0.3474	0.3584			7.24447		0.0662
58	[C6-iqui][SCN]	Prediction	-0.9014	-0.8408	0.0606	-	-	0.0293	0.3178	0.3178			6.72288		0.0606
59	[C6-iqui][SCN]	Training	-0.8916	-0.8344	0.0572	-0.8327	0.0589	0.0289	0.2999	0.3089			6.41543		0.0572
60	[C6-iqui][SCN]	Training	-0.8819	-0.8284	0.0535	-0.8268	0.0551	0.0293	0.2808	0.2893			6.06645		0.0535
61	[C6-iqui][SCN]	Training	-0.8723	-0.8226	0.0496	-0.8211	0.0512	0.0302	0.2605	0.2686			5.69758		0.0497
62	[C4C1mor][C(CN)3]	Training	0.0296	-0.2273	-0.2569	-0.2399	-0.2695	0.0469	-1.3599	-1.4267			867.905		0.2569
63	[C4C1mor][C(CN)3]	Training	-0.0294	-0.2778	-0.2484	-0.289	-0.2595	0.0429	-1.3124	-1.3712			844.898		0.2484
64	[C4C1mor][C(CN)3]	Prediction	-0.0877	-0.3254	-0.2376	-	-	0.0403	-1.2538	-1.2538			271.038		0.2377
65	[C4C1mor][C(CN)3]	Prediction	-0.1508	-0.3702	-0.2194	-	-	0.0389	-1.1565	-1.1565			145.491		0.2194
66	[C4C1mor][C(CN)3]	Training	-0.1997	-0.4125	-0.2128	-0.421	-0.2213	0.0384	-1.1218	-1.1666			106.56		0.2128
67	[C4C1mor][C(CN)3]	Training	-0.2485	-0.4525	-0.204	-0.4607	-0.2123	0.0388	-1.0757	-1.1192			82.0926		0.204
68	[C4C1pyrro][C(CN)3]	Training	-0.0274	0.0384	0.0658	0.0396	0.0669	0.0167	0.343	0.3488			240.146		0.0658
69	[C4C1pyrro][C(CN)3]	Prediction	-0.0812	-0.0196	0.0616	-	-	0.0155	0.3208	0.3208			75.8621		0.0616
70	[C4C1pyrro][C(CN)3]	Training	-0.1233	-0.0743	0.049	-0.0735	0.0498	0.0154	0.2554	0.2594			39.7405		0.049
71	[C4C1pyrro][C(CN)3]	Prediction	-0.1827	-0.1258	0.057	-	-	0.0161	0.2969	0.2969			31.144		0.0569
72	[C4C1pyrro][C(CN)3]	Training	-0.2219	-0.1744	0.0475	-0.1735	0.0484	0.0177	0.2478	0.2523			21.406		0.0475
73	[C4C1pyrro][C(CN)3]	Training	-0.2614	-0.2203	0.041	-0.2195	0.0419	0.0199	0.2142	0.2185			15.723		0.0411
74	[C4C1pyrro][B(CN)4]	Prediction	0.7655	0.6637	-0.1018	-	-	0.0735	-0.5466	-0.5466			13.2985		0.1018
75	[C4C1pyrro][B(CN)4]	Training	0.6259	0.5524	-0.0736	0.5474	-0.0785	0.0627	-0.3929	-0.4191			11.7431		0.0735
76	[C4C1pyrro][B(CN)4]	Training	0.5481	0.4476	-0.1005	0.4417	-0.1064	0.0556	-0.5345	-0.566			18.3361		0.1005
77	[C4C1pyrro][B(CN)4]	Training	0.4574	0.3489	-0.1085	0.343	-0.1144	0.0517	-0.576	-0.6074			23.721		0.1085
78	[C4C1pyrro][B(CN)4]	Training	0.3293	0.2557	-0.0736	0.2518	-0.0775	0.0505	-0.3904	-0.4112			22.3504		0.0736
79	[C4C1pyrro][B(CN)4]	Training	0.2469	0.1676	-0.0793	0.1633	-0.0836	0.0515	-0.4209	-0.4437			32.1183		0.0793
80	[C10C1im][B(CN)4]	Training	0.7514	0.7237	-0.0277	0.7214	-0.03	0.0762	-0.1489	-0.1612			3.68645		0.0277
81	[C10C1im][B(CN)4]	Training	0.6523	0.6206	-0.0317	0.6182	-0.0341	0.0691	-0.1701	-0.1827			4.85973		0.0317
82	[C10C1im][B(CN)4]	Training	0.5423	0.5234	-0.019	0.522	-0.0203	0.0651	-0.1014	-0.1085			3.48516		0.0189
83	[C10C1im][B(CN)4]	Prediction	0.4574	0.4316	-0.0259	-	-	0.0639	-0.1382	-0.1382			5.64058		0.0258
84	[C10C1im][B(CN)4]	Prediction	0.3853	0.3448	-0.0405	-	-	0.0649	-0.2165	-0.2165			10.5113		0.0405
85	[C10C1im][B(CN)4]	Training	0.3001	0.2625	-0.0376	0.2598	-0.0403	0.0678	-0.2011	-0.2157			12.5292		0.0376
86	[C2C1im][B(CN)4]	Prediction	0.8065	0.8258	0.0194	-	-	0.1066	0.1059	0.1059			2.39306		0.0193
87	[C2C1im][B(CN)4]	Prediction	0.6881	0.7014	0.0133	-	-	0.0863	0.072	0.072			1.93286		0.0133
88	[C2C1im][B(CN)4]	Prediction	0.5988	0.5849	-0.014	-	-	0.0713	-0.0748	-0.0748			2.32131		0.0139
89	[C2C1im][B(CN)4]	Prediction	0.5068	0.4754	-0.0314	-	-	0.0607	-0.1674	-0.1674			6.19574		0.0314
90	[C2C1im][B(CN)4]	Training	0.4121	0.3724	-0.0397	0.3702	-0.0419	0.0538	-0.2108	-0.2228			9.63358		0.0397
91	[C2C1im][B(CN)4]	Training	0.3221	0.2754	-0.0467	0.2729	-0.0492	0.0501	-0.2478	-0.2608			14.4986		0.0467
92	[C2C1im][B(CN)4]	Training	0.2546	0.1837	-0.0709	0.1801	-0.0746	0.0491	-0.3759	-0.3953			27.8476		0.0709
93	[C6C1im][B(CN)4]	Training	0.7178	0.686	-0.0319	0.6836	-0.0342	0.0684	-0.1707	-0.1832			4.4302		0.0318
94	[C6C1im][B(CN)4]	Training	0.6259	0.5763	-0.0496	0.5733	-0.0526	0.0577	-0.2641	-0.2802			7.92459		0.0496
95	[C6C1im][B(CN)4]	Training	0.5306	0.4732	-0.0574	0.4701	-0.0605	0.0507	-0.3046	-0.3209			10.8179		0.0574
96	[C6C1im][B(CN)4]	Training	0.4383	0.376	-0.0623	0.3729	-0.0653	0.0469	-0.3296	-0.3459			14.214		0.0623
97	[C6C1im][B(CN)4]	Training	0.3507	0.2842	-0.0664	0.281	-0.0696	0.0458	-0.3516	-0.3685			18.9621		0.0665
98	[C6C1im][B(CN)4]	Prediction	0.2852	0.1974	-0.0878	-	-	0.0469	-0.4647	-0.4647			30.7854		0.0878
99	[C4C1pyrro][CF3SO3]	Training	-0.145	-0.2468	-0.1018	-0.2506	-0.1056	0.0354	-0.5359	-0.5555			70.2069		0.1018
100	[C4C1pyrro][CF3SO3]	Training	-0.1863	-0.2593	-0.0729	-0.262	-0.0756	0.0359	-0.3839	-0.3982			39.1841		0.073
101	[C4C1pyrro][CF3SO3]	Prediction	-0.2307	-0.2709	-0.0403	-	-	0.0364	-0.212	-0.212			17.4252		0.0402
102	[C4C1pyrro][CF3SO3]	Training	-0.2679	-0.282	-0.0141	-0.2825	-0.0146	0.0371	-0.0741	-0.077			5.26316		0.0141
103	[C4C1pyrro][CF3SO3]	Training	-0.3025	-0.2923	0.0101	-0.2919	0.0105	0.0378	0.0533	0.0554			3.3719		0.0102
104	[C4C1pyrro][CF3SO3]	Training	-0.3397	-0.3022	0.0375	-0.3007	0.039	0.0386	0.1977	0.2056			11.0392		0.0375
105	[C4C1im][CF3SO3]	Training	-0.212	-0.3036	-0.0916	-0.3066	-0.0946	0.0318	-0.4813	-0.4971			43.2075		0.0916
106	[C4C1im][CF3SO3]	Training	-0.2536	-0.3135	-0.0599	-0.3155	-0.0619	0.032	-0.3149	-0.3253			23.6199		0.0599
107	[C4C1im][CF3SO3]	Training	-0.2917	-0.323	-0.0313	-0.324	-0.0323	0.0323	-0.1643	-0.1697			10.7302		0.0313
108	[C4C1im][CF3SO3]	Training	-0.3271	-0.3318	-0.0047	-0.332	-0.0049	0.0327	-0.0248	-0.0256			1.43687		0.0047
109	[C4C1im][CF3SO3]	Prediction	-0.3624	-0.3402	0.0222	-	-	0.0332	0.1166	0.1166			6.12583		0.0222
110	[C2C1im][TFA]	Training	-1.9449	-1.8371	0.1078	-1.8338	0.1111	0.0301	0.5657	0.5832			5.5427		0.1078
111	[C2C1im][TFA]	Training	-1.8839	-1.7719	0.112	-1.7688	0.1151	0.0271	0.5868	0.6031			5.94511		0.112
112	[C2C1im][TFA]	Prediction	-1.8389	-1.7102	0.1286	-	-	0.0271	0.6741	0.6741			6.99875		0.1287
113	[C6OC1C1im][NTf2]	Training	1.4748	1.4495	-0.0252	1.4484	-0.0263	0.0415	-0.1333	-0.139			1.71549		0.0253
114	[C6OC1C1im][NTf2]	Training	1.3376	1.3027	-0.0349	1.3017	-0.0359	0.0282	-0.1831	-0.1884			2.60915		0.0349
115	[C6OC1C1im][NTf2]	Training	1.2	1.1651	-0.0348	1.1644	-0.0356	0.02	-0.1819	-0.1856			2.90833		0.0349
116	[C6OC1C1im][NTf2]	Prediction	1.0647	1.0359	-0.0288	-	-	0.0159	-0.15	-0.15			2.70499		0.0288
117	[C6OC1C1im][NTf2]	Training	0.9439	0.9144	-0.0295	0.9139	-0.03	0.0153	-0.1539	-0.1563			3.12533		0.0295
118	[C6OC1C1im][NTf2]	Training	0.8242	0.7998	-0.0244	0.7994	-0.0248	0.0177	-0.1272	-0.1295			2.96045		0.0244
119	[C6OC1C1im][NTf2]	Prediction	0.7129	0.6916	-0.0213	-	-	0.0225	-0.1115	-0.1115			2.9878		0.0213
120	[(C6OCH2)2im][NTf2]	Training	1.4884	1.5011	0.0127	1.5022	0.0138	0.0786	0.0686	0.0745			0.853265		0.0127
121	[(C6OCH2)2im][NTf2]	Training	1.335	1.3576	0.0226	1.3591	0.0241	0.0645	0.1206	0.1289			1.69288		0.0226
122	[(C6OCH2)2im][NTf2]	Training	1.1969	1.223	0.0261	1.2245	0.0276	0.0555	0.1386	0.1468			2.18063		0.0261
123	[(C6OCH2)2im][NTf2]	Training	1.075	1.0967	0.0217	1.0978	0.0228	0.0507	0.1149	0.1211			2.0186		0.0217
124	[(C6OCH2)2im][NTf2]	Training	0.9282	0.9778	0.0496	0.9804	0.0521	0.0496	0.2628	0.2765			5.34368		0.0496
125	[(C6OCH2)2im][NTf2]	Training	0.8065	0.8657	0.0593	0.8689	0.0625	0.0513	0.3145	0.3315			7.34036		0.0592
126	[(C6OCH2)2im][NTf2]	Training	0.7031	0.7599	0.0568	0.7633	0.0602	0.0556	0.3023	0.3201			8.07851		0.0568
127	[(C6OCH2)2im][NTf2]	Training	0.5933	0.6599	0.0666	0.6643	0.071	0.0619	0.3553	0.3787			11.2253		0.0666
128	[C4-4-C1py][NTf2]	Training	1.581	1.4375	-0.1436	1.4322	-0.1489	0.0355	-0.7557	-0.7835			9.07653		0.1435
129	[C4-4-C1py][NTf2]	Prediction	1.4351	1.2887	-0.1464	-	-	0.0226	-0.7652	-0.7652			10.2014		0.1464
130	[C4-4-C1py][NTf2]	Training	1.2947	1.1493	-0.1454	1.1472	-0.1475	0.0146	-0.757	-0.7682			11.2304		0.1454
131	[C4-4-C1py][NTf2]	Prediction	1.1663	1.0185	-0.1478	-	-	0.0108	-0.7682	-0.7682			12.6726		0.1478
132	[C4-4-C1py][NTf2]	Training	1.0473	0.8953	-0.152	0.8937	-0.1536	0.0105	-0.7899	-0.7983			14.5135		0.152
133	[C4-4-C1py][NTf2]	Training	0.9322	0.7792	-0.1529	0.7772	-0.155	0.0131	-0.7957	-0.8063			16.4128		0.153
134	[C4-4-C1py][NTf2]	Training	0.8154	0.6697	-0.1457	0.667	-0.1484	0.0182	-0.7601	-0.7742			17.8685		0.1457
135	[C4-4-C1py][NTf2]	Training	0.7178	0.566	-0.1518	0.5621	-0.1558	0.0253	-0.7949	-0.8155			21.148		0.1518
136	[N1112OH][NTf2]	Training	0.27	0.3784	0.1084	0.3857	0.1157	0.0635	0.5788	0.6181			40.1481		0.1084
137	[N1112OH][NTf2]	Training	0.1906	0.2676	0.077	0.2723	0.0817	0.0576	0.4099	0.435			40.3987		0.077
138	[N1112OH][NTf2]	Training	0.1222	0.1634	0.0412	0.1658	0.0436	0.0554	0.2189	0.2317			33.7152		0.0412
139	[N1112OH][NTf2]	Prediction	0.0488	0.0651	0.0163	-	-	0.0563	0.0869	0.0869			33.4016		0.0163
140	[N1112OH][NTf2]	Training	-0.0121	-0.0276	-0.0156	-0.0286	-0.0166	0.0597	-0.083	-0.0882			128.099		0.0155
141	[N1112OH][NTf2]	Training	-0.0694	-0.1154	-0.046	-0.1186	-0.0492	0.0653	-0.246	-0.2632			66.2824		0.046
142	[C8iquin][NTf2]	Training	1.3987	1.242	-0.1567	1.2376	-0.1611	0.0272	-0.8212	-0.8442			11.2033		0.1567
143	[C8iquin][NTf2]	Prediction	1.2678	1.118	-0.1498	-	-	0.0267	-0.7851	-0.7851			11.8157		0.1498
144	[C8iquin][NTf2]	Training	1.1033	1.001	-0.1023	0.9979	-0.1053	0.0291	-0.5364	-0.5525			9.27218		0.1023
145	[C8iquin][NTf2]	Training	0.9757	0.8906	-0.0851	0.8876	-0.0881	0.034	-0.4475	-0.4632			8.72194		0.0851
146	[C8iquin][NTf2]	Training	0.8385	0.7862	-0.0523	0.784	-0.0546	0.0409	-0.2763	-0.2881			6.23733		0.0523
147	[C4C1pip][NTf2]	Training	1.5665	1.3715	-0.195	1.3654	-0.2011	0.0305	-1.0236	-1.0558			12.4481		0.195
148	[C4C1pip][NTf2]	Prediction	1.4061	1.2291	-0.177	-	-	0.022	-0.9253	-0.9253			12.588		0.177
149	[C4C1pip][NTf2]	Training	1.2809	1.0953	-0.1857	1.0919	-0.189	0.0178	-0.9683	-0.9859			14.4898		0.1856
150	[C4C1pip][NTf2]	Training	1.1474	0.9694	-0.178	0.9663	-0.1811	0.0171	-0.9281	-0.9442			15.5133		0.178
151	[C4C1pip][NTf2]	Training	1.0116	0.8507	-0.1609	0.8476	-0.164	0.0193	-0.8396	-0.8561			15.9055		0.1609
152	[C4C1pip][NTf2]	Prediction	0.8796	0.7387	-0.1409	-	-	0.024	-0.7372	-0.7372			16.0186		0.1409
153	[S222][NTf2]	Prediction	1.3635	1.2694	-0.0941	-	-	0.0232	-0.4922	-0.4922			6.90136		0.0941
154	[S222][NTf2]	Training	1.2208	1.1304	-0.0904	1.129	-0.0918	0.0153	-0.4709	-0.4782			7.40498		0.0904
155	[S222][NTf2]	Prediction	1.0886	0.9999	-0.0887	-	-	0.0115	-0.461	-0.461			8.14808		0.0887
156	[S222][NTf2]	Training	0.967	0.8771	-0.0899	0.8761	-0.0909	0.0112	-0.4673	-0.4726			9.29679		0.0899
157	[S222][NTf2]	Training	0.8459	0.7613	-0.0845	0.7601	-0.0857	0.0138	-0.44	-0.4462			10.0012		0.0846
158	[S222][NTf2]	Training	0.7324	0.652	-0.0803	0.6505	-0.0819	0.0189	-0.4192	-0.4272			10.9776		0.0804
159	[S222][NTf2]	Training	0.6313	0.5487	-0.0826	0.5465	-0.0848	0.0259	-0.4325	-0.444			13.0841		0.0826
160	[C1C1im][NTf2]	Training	1.0508	1.2929	0.2421	1.3022	0.2513	0.0369	1.2749	1.3237			23.0396		0.2421
161	[C1C1im][NTf2]	Training	0.9322	1.1483	0.2161	1.1542	0.222	0.0266	1.1322	1.1632			23.1817		0.2161
162	[C1C1im][NTf2]	Training	0.802	1.0126	0.2106	1.0171	0.2151	0.0209	1.1002	1.1237			26.2594		0.2106
163	[C1C1im][NTf2]	Training	0.6981	0.8851	0.187	0.8887	0.1906	0.019	0.9758	0.9947			26.787		0.187
164	[C2C1im][NTf2]	Training	1.3029	1.5073	0.2044	1.5177	0.2148	0.0482	1.0831	1.1379			15.6881		0.2044
165	[C2C1im][NTf2]	Training	1.1537	1.3523	0.1985	1.3589	0.2052	0.0323	1.0432	1.078			17.2142		0.1986
166	[C2C1im][NTf2]	Training	1.0403	1.2071	0.1668	1.2108	0.1706	0.022	0.8718	0.8914			16.0338		0.1668
167	[C2C1im][NTf2]	Training	0.9322	1.0709	0.1387	1.0732	0.141	0.0162	0.7229	0.7348			14.8788		0.1387
168	[C2py][NTf2]	Training	1.0225	1.2091	0.1867	1.2174	0.195	0.0428	0.9861	1.0301			18.2494		0.1866
169	[C2py][NTf2]	Training	0.8629	1.0682	0.2054	1.075	0.2121	0.0319	1.0788	1.1143			23.7919		0.2053
170	[C2py][NTf2]	Training	0.6931	0.9361	0.243	0.9425	0.2493	0.0256	1.2722	1.3057			35.0599		0.243
171	[HOC3py][NTf2]	Training	0.4253	0.5699	0.1446	0.5759	0.1506	0.0398	0.7627	0.7943			33.9995		0.1446
172	[HOC3py][NTf2]	Training	0.3507	0.4542	0.1035	0.458	0.1073	0.0351	0.5448	0.5646			29.5124		0.1035
173	[HOC3py][NTf2]	Training	0.2852	0.3454	0.0602	0.3475	0.0623	0.0339	0.3166	0.3277			21.108		0.0602
174	[HOC3py][NTf2]	Training	0.2151	0.2428	0.0277	0.2438	0.0287	0.0358	0.1458	0.1512			12.8777		0.0277
175	[HOC3py][NTf2]	Prediction	0.157	0.146	-0.011	-	-	0.0401	-0.0582	-0.0582			7.00637		0.011
176	[HOC3py][NTf2]	Prediction	0.0953	0.0544	-0.0409	-	-	0.0466	-0.2166	-0.2166			42.9171		0.0409
177	[HOC3py][NTf2]	Prediction	0.0296	-0.0324	-0.0619	-	-	0.0548	-0.3292	-0.3292			209.459		0.062
178	[COC2C1pip][NTf2]	Training	1.209	1.1632	-0.0458	1.1622	-0.0467	0.0195	-0.2391	-0.2439			3.78825		0.0458
179	[COC2C1pip][NTf2]	Training	1.075	1.0305	-0.0445	1.0298	-0.0452	0.0156	-0.2317	-0.2354			4.13953		0.0445
180	[COC2C1pip][NTf2]	Prediction	0.9632	0.9057	-0.0574	-	-	0.0152	-0.2991	-0.2991			5.96968		0.0575
181	[COC2C1pip][NTf2]	Training	0.8459	0.7881	-0.0577	0.7871	-0.0588	0.0177	-0.3011	-0.3065			6.83296		0.0578
182	[COC2C1pip][NTf2]	Training	0.7275	0.6771	-0.0505	0.6759	-0.0516	0.0227	-0.2638	-0.27			6.92784		0.0504
183	[COC2C1pip][NTf2]	Training	0.6259	0.5721	-0.0539	0.5704	-0.0555	0.0297	-0.2826	-0.2913			8.59562		0.0538
184	[COC2C1morp][NTf2]	Training	0.9123	0.9334	0.0211	0.9343	0.022	0.0413	0.1116	0.1164			2.31284		0.0211
185	[COC2C1morp][NTf2]	Training	0.7747	0.8067	0.032	0.8079	0.0332	0.0365	0.1685	0.1749			4.13063		0.032
186	[COC2C1morp][NTf2]	Training	0.6627	0.6875	0.0248	0.6884	0.0258	0.0353	0.1308	0.1355			3.74227		0.0248
187	[COC2C1morp][NTf2]	Training	0.5481	0.5752	0.0271	0.5762	0.0281	0.037	0.1426	0.148			4.94435		0.0271
188	[COC2C1morp][NTf2]	Prediction	0.4383	0.4691	0.0309	-	-	0.0413	0.1629	0.1629			7.02715		0.0308
189	[COC2C1morp][NTf2]	Training	0.3436	0.3688	0.0252	0.3701	0.0265	0.0477	0.1335	0.1402			7.33411		0.0252
190	[COC2C1pyrro][NTf2]	Training	1.1474	1.1407	-0.0067	1.1406	-0.0068	0.0206	-0.0348	-0.0356			0.583929		0.0067
191	[COC2C1pyrro][NTf2]	Training	1.0332	1.0083	-0.0249	1.0079	-0.0253	0.0168	-0.1297	-0.1319			2.40999		0.0249
192	[COC2C1pyrro][NTf2]	Training	0.9203	0.8837	-0.0366	0.8831	-0.0372	0.0164	-0.1906	-0.1937			3.97696		0.0366
193	[COC2C1pyrro][NTf2]	Training	0.8154	0.7663	-0.0491	0.7653	-0.05	0.019	-0.2561	-0.2611			6.02158		0.0491
194	[COC2C1pyrro][NTf2]	Training	0.7178	0.6554	-0.0624	0.6539	-0.064	0.024	-0.3266	-0.3346			8.69323		0.0624
195	[COC2C1pyrro][NTf2]	Training	0.6152	0.5506	-0.0646	0.5485	-0.0667	0.031	-0.3393	-0.3502			10.5007		0.0646
196	[C5C1pip][NTf2]	Prediction	1.6194	1.3964	-0.223	-	-	0.029	-1.1698	-1.1698			13.7705		0.223
197	[C5C1pip][NTf2]	Prediction	1.4327	1.2539	-0.1788	-	-	0.0206	-0.9336	-0.9336			12.4799		0.1788
198	[C5C1pip][NTf2]	Training	1.3083	1.1202	-0.1882	1.1171	-0.1913	0.0163	-0.9806	-0.9969			14.3774		0.1881
199	[C5C1pip][NTf2]	Training	1.1569	0.9943	-0.1626	0.9917	-0.1651	0.0156	-0.8469	-0.8603			14.0548		0.1626
200	[C5C1pip][NTf2]	Training	1.0225	0.8757	-0.1468	0.873	-0.1494	0.0178	-0.7654	-0.7793			14.357		0.1468
201	[C5C1pip][NTf2]	Training	0.892	0.7637	-0.1283	0.7607	-0.1313	0.0225	-0.6708	-0.6862			14.3834		0.1283
202	[C6C1pip][NTf2]	Training	1.6696	1.4353	-0.2342	1.4282	-0.2414	0.0295	-1.229	-1.2663			14.0333		0.2343
203	[C6C1pip][NTf2]	Training	1.4951	1.2927	-0.2024	1.2884	-0.2067	0.0209	-1.0573	-1.0799			13.5376		0.2024
204	[C6C1pip][NTf2]	Training	1.3376	1.1588	-0.1788	1.1558	-0.1818	0.0166	-0.932	-0.9477			13.3672		0.1788
205	[C6C1pip][NTf2]	Prediction	1.1817	1.0328	-0.1489	-	-	0.0158	-0.7758	-0.7758			12.6005		0.1489
206	[C6C1pip][NTf2]	Training	1.0296	0.9141	-0.1155	0.912	-0.1177	0.018	-0.6027	-0.6137			11.2179		0.1155
207	[C6C1pip][NTf2]	Prediction	0.8961	0.8019	-0.0941	-	-	0.0226	-0.4922	-0.4922			10.5122		0.0942
208	[C4-4-C1py][N(CN]2]	Training	-1.2242	-0.8516	0.3726	-0.8439	0.3803	0.0203	1.9457	1.9861			30.4362		0.3726
209	[C4-4-C1py][N(CN]2]	Training	-1.1973	-0.8231	0.3742	-0.8163	0.381	0.0178	1.9518	1.9871			31.2537		0.3742
210	[C4-4-C1py][N(CN]2]	Training	-1.1809	-0.7962	0.3847	-0.7892	0.3917	0.0178	2.0065	2.0428			32.5768		0.3847
211	[C4-4-C1py][N(CN]2]	Training	-1.1584	-0.7707	0.3876	-0.7628	0.3955	0.0199	2.0239	2.065			33.4686		0.3877
212	[COC2C1morp][FAP]	Prediction	1.5476	1.5629	0.0153	-	-	0.0764	0.0823	0.0823			0.988628		0.0153
213	[COC2C1morp][FAP]	Training	1.4563	1.4714	0.0151	1.4725	0.0163	0.0695	0.081	0.0871			1.03687		0.0151
214	[COC2C1morp][FAP]	Prediction	1.3558	1.3854	0.0295	-	-	0.0635	0.1577	0.1577			2.18321		0.0296
215	[COC2C1morp][FAP]	Prediction	1.2726	1.3043	0.0317	-	-	0.0585	0.1688	0.1688			2.49096		0.0317
216	[COC2C1morp][FAP]	Prediction	1.1848	1.2277	0.0429	-	-	0.0541	0.2279	0.2279			3.62086		0.0429
217	[COC2C1morp][FAP]	Training	1.1019	1.1553	0.0533	1.1581	0.0562	0.0504	0.2828	0.2979			4.84617		0.0534
218	[COC2C1pip][FAP]	Training	1.9544	1.7926	-0.1618	1.7852	-0.1692	0.0435	-0.8554	-0.8943			8.27876		0.1618
219	[COC2C1pip][FAP]	Training	1.8083	1.6952	-0.1131	1.6905	-0.1178	0.0402	-0.5966	-0.6216			6.25449		0.1131
220	[COC2C1pip][FAP]	Training	1.6808	1.6036	-0.0773	1.6006	-0.0803	0.0376	-0.407	-0.4229			4.59305		0.0772
221	[COC2C1pip][FAP]	Training	1.5497	1.5172	-0.0325	1.516	-0.0337	0.0354	-0.171	-0.1772			2.09718		0.0325
222	[COC2C1pip][FAP]	Prediction	1.411	1.4357	0.0247	-	-	0.0337	0.1297	0.1297			1.75053		0.0247
223	[COC2C1pip][FAP]	Training	1.3083	1.3585	0.0502	1.3602	0.0519	0.0325	0.2638	0.2727			3.83704		0.0502
224	[COC2C1pyrro][FAP]	Training	2.0869	1.7702	-0.3167	1.7557	-0.3312	0.0438	-1.6742	-1.751			15.1756		0.3167
225	[COC2C1pyrro][FAP]	Training	1.9257	1.673	-0.2527	1.6623	-0.2634	0.0405	-1.3335	-1.3898			13.1225		0.2527
226	[COC2C1pyrro][FAP]	Training	1.7699	1.5815	-0.1883	1.5742	-0.1957	0.0378	-0.9923	-1.0312			10.6447		0.1884
227	[COC2C1pyrro][FAP]	Training	1.6292	1.4954	-0.1339	1.4904	-0.1388	0.0356	-0.7047	-0.7307			8.21262		0.1338
228	[COC2C1pyrro][FAP]	Training	1.5019	1.414	-0.0879	1.4109	-0.091	0.034	-0.4621	-0.4783			5.85259		0.0879
229	[COC2C1pyrro][FAP]	Training	1.3712	1.337	-0.0342	1.3359	-0.0353	0.0327	-0.1795	-0.1855			2.49417		0.0342
230	[HOC2C1im][FAP]	Prediction	0.7975	1.1519	0.3544	-	-	0.0654	1.8948	1.8948			44.4389		0.3544
231	[HOC2C1im][FAP]	Training	0.7419	1.0732	0.3312	1.0946	0.3526	0.0607	1.7665	1.8805			44.6556		0.3313
232	[HOC2C1im][FAP]	Training	0.6981	0.9991	0.301	1.0172	0.319	0.0567	1.6017	1.6979			43.117		0.301
233	[HOC2C1im][FAP]	Training	0.6523	0.9293	0.2769	0.9449	0.2926	0.0534	1.4713	1.5543			42.4651		0.277
234	[HOC2C1im][FAP]	Training	0.6152	0.8633	0.2482	0.8766	0.2614	0.0507	1.3165	1.3868			40.3283		0.2481
235	[HOC2C1im][FAP]	Training	0.571	0.801	0.23	0.8127	0.2417	0.0484	1.2188	1.2809			40.2802		0.23
236	[C1C1im][DMP]	Training	-2.9604	-2.9807	-0.0204	-2.9822	-0.0218	0.0674	-0.1091	-0.1169			0.685718		0.0203
237	[C1C1im][DMP]	Prediction	-2.9243	-2.8935	0.0309	-	-	0.0635	0.1649	0.1649			1.05324		0.0308
238	[C1C1im][DMP]	Training	-2.856	-2.8108	0.0452	-2.8078	0.0482	0.0618	0.2412	0.2571			1.58263		0.0452
239	[C4C1im]Br	Training	-2.6311	-2.8237	-0.1927	-2.9301	-0.299	0.3556	-1.2405	-1.9252			7.32013		0.1926
240	[C4C1im]Br	Training	-2.4079	-2.447	-0.039	-2.4605	-0.0526	0.2579	-0.2341	-0.3154			1.62382		0.0391
241	[C4C1im]Br	Training	-2.2073	-2.1106	0.0967	-2.0665	0.1408	0.3133	0.6031	0.8782			4.38092		0.0967
242	[C4C1im]Br	Prediction	-2.0174	-1.8084	0.209	-	-	0.4777	1.4944	1.4944			10.3599		0.209
243	[C2C1im][MeSO3]	Training	-2.6451	-2.6485	-0.0034	-2.6496	-0.0045	0.2376	-0.0203	-0.0266			0.12854		0.0034
244	[C2C1im][MeSO3]	Training	-2.5903	-2.524	0.0663	-2.5096	0.0807	0.1779	0.378	0.4598			2.55955		0.0663
245	[C2C1im][MeSO3]	Training	-2.5383	-2.4068	0.1315	-2.3863	0.152	0.1348	0.7309	0.8448			5.18063		0.1315
246	[C2C1im][MeSO3]	Training	-2.4889	-2.2963	0.1926	-2.2735	0.2154	0.106	1.0528	1.1777			7.73836		0.1926
247	[C2C1im][MeSO3]	Training	-2.4304	-2.1921	0.2384	-2.1687	0.2617	0.0893	1.291	1.4176			9.80497		0.2383
248	[C2C1IM][C(CN)3]	Prediction	-0.0801	-0.0404	0.0398	-	-	0.0142	0.2071	0.2071			49.563		0.0397
249	[C2C1IM][C(CN)3]	Training	-0.0976	-0.0966	0.0011	-0.0965	0.0011	0.013	0.0055	0.0055			1.02459		0.001
250	[C2C1IM][C(CN)3]	Training	-0.112	-0.1494	-0.0374	-0.1499	-0.0379	0.0128	-0.1945	-0.1971			33.3929		0.0374
251	[C2C1IM][C(CN)3]	Prediction	-0.1267	-0.1993	-0.0726	-	-	0.0136	-0.3778	-0.3778			57.3007		0.0726
252	[C2C1IM][C(CN)3]	Prediction	-0.1404	-0.2464	-0.1059	-	-	0.0152	-0.5518	-0.5518			75.4986		0.106
253	[C2C1IM][C(CN)3]	Training	-0.1532	-0.2909	-0.1377	-0.2933	-0.1401	0.0174	-0.7181	-0.7308			89.8825		0.1377
254	[C2C1IM][FAP]	Training	1.9066	1.7674	-0.1392	1.761	-0.1456	0.0436	-0.7358	-0.7693			7.30095		0.1392
255	[C2C1IM][FAP]	Training	1.7984	1.6706	-0.1278	1.6652	-0.1332	0.0401	-0.6743	-0.7025			7.10632		0.1278
256	[C2C1IM][FAP]	Training	1.6974	1.5795	-0.1179	1.575	-0.1225	0.0373	-0.6212	-0.6452			6.94592		0.1179
257	[C2C1IM][FAP]	Prediction	1.5994	1.4937	-0.1057	-	-	0.035	-0.556	-0.556			6.60873		0.1057
258	[C2C1IM][FAP]	Training	1.5107	1.4127	-0.098	1.4093	-0.1014	0.0332	-0.5154	-0.5331			6.48706		0.098
259	[C2C1IM][FAP]	Prediction	1.4255	1.3361	-0.0895	-	-	0.0318	-0.47	-0.47			6.27148		0.0894
260	[HOC2C1im][N(CN)2]	Training	-0.9467	-1.4918	-0.545	-1.5268	-0.5801	0.0604	-2.9064	-3.0933			57.579		0.5451
261	[HOC2C1im][N(CN)2]	Training	-0.9623	-1.4456	-0.4833	-1.4731	-0.5108	0.0538	-2.5681	-2.7141			50.2234		0.4833
262	[HOC2C1im][N(CN)2]	Prediction	-0.9782	-1.4021	-0.424	-	-	0.0503	-2.2486	-2.2486			43.3347		0.4239
263	[HOC2C1im][N(CN)2]	Training	-0.9916	-1.361	-0.3695	-1.3802	-0.3887	0.0494	-1.9588	-2.0605			37.2529		0.3694
264	[C4C1IM][Ac]	Training	-4.3428	-4.2612	0.0816	-4.2305	0.1123	0.2731	0.4948	0.6808			1.87897		0.0816
265	[C4C1IM][Ac]	Training	-3.8632	-3.8401	0.0232	-3.8337	0.0295	0.2152	0.1352	0.1722			0.59795		0.0231
266	[C4C1IM][Ac]	Training	-3.6119	-3.6359	-0.024	-3.6416	-0.0297	0.1914	-0.1381	-0.1708			0.66447		0.024
267	[C4C1IM][Ac]	Training	-3.442	-3.4537	-0.0117	-3.4562	-0.0141	0.1726	-0.0665	-0.0803			0.339919		0.0117
268	[C4C1IM][Ac]	Training	-3.1942	-3.29	-0.0959	-3.308	-0.1138	0.1577	-0.5398	-0.6409			2.99919		0.0958
269	[C4C1IM][C(CN)3]	Prediction	0.0198	-0.0077	-0.0275	-	-	0.0126	-0.143	-0.143			138.889		0.0275
270	[C4C1IM][C(CN)3]	Prediction	-0.0212	-0.0639	-0.0427	-	-	0.0113	-0.2221	-0.2221			201.415		0.0427
271	[C4C1IM][C(CN)3]	Prediction	-0.0619	-0.1169	-0.055	-	-	0.0112	-0.2859	-0.2859			88.853		0.055
272	[C4C1IM][C(CN)3]	Prediction	-0.0943	-0.1668	-0.0724	-	-	0.012	-0.3767	-0.3767			76.8823		0.0725
273	[C4C1IM][C(CN)3]	Prediction	-0.1267	-0.2139	-0.0872	-	-	0.0135	-0.4536	-0.4536			68.824		0.0872
274	[C4C1IM][C(CN)3]	Training	-0.1649	-0.2584	-0.0935	-0.2599	-0.095	0.0157	-0.4872	-0.495			56.701		0.0935
275	[C4C1IM][Cl]	Training	-3.3242	-3.3214	0.0028	-3.321	0.0033	0.1285	0.0157	0.018			0.0842308		0.0028
276	[C4C1IM][Cl]	Training	-3.1236	-3.1456	-0.022	-3.1484	-0.0249	0.1136	-0.121	-0.1365			0.704316		0.022
277	[C4C1IM][Cl]	Training	-2.6593	-2.8137	-0.1544	-2.8293	-0.17	0.0916	-0.8376	-0.922			5.80604		0.1544
278	[C4C1IM][Cl]	Prediction	-2.5639	-2.7501	-0.1862	-	-	0.0883	-1.0078	-1.0078			7.26237		0.1862
279	[C4C1IM][Cl]	Training	-2.9565	-2.9887	-0.0322	-2.9923	-0.0358	0.1022	-0.1754	-0.1954			1.08913		0.0322
280	[C4C1IM][Cl]	Training	-2.4651	-2.6896	-0.2245	-2.7106	-0.2454	0.0854	-1.2133	-1.3266			9.10714		0.2245
281	[C4C1IM][Cl]	Training	-2.3645	-2.6319	-0.2674	-2.6561	-0.2916	0.0829	-1.4434	-1.5739			11.3089		0.2674
282	[C4C1IM][Cl]	Prediction	-2.8134	-2.8477	-0.0343	-	-	0.0935	-0.1862	-0.1862			1.21917		0.0343
283	[C4C1IM][N(CN)2]	Prediction	-1.1712	-0.8927	0.2784	-	-	0.0348	1.4649	1.4649			23.779		0.2785
284	[C4C1IM][N(CN)2]	Prediction	-1.1301	-0.8618	0.2683	-	-	0.0258	1.4052	1.4052			23.7413		0.2683
285	[C4C1IM][N(CN)2]	Training	-1.0906	-0.8326	0.258	-0.8273	0.2634	0.0203	1.3475	1.3754			23.6567		0.258
286	[C4C1IM][N(CN)2]	Training	-1.0527	-0.8051	0.2475	-0.8006	0.2521	0.0179	1.2911	1.3146			23.5205		0.2476
287	[C4C1IM][N(CN)2]	Training	-1.0134	-0.7792	0.2341	-0.7749	0.2384	0.018	1.2213	1.2437			23.1103		0.2342
288	[C4C1IM][N(CN)2]	Training	-0.9782	-0.7547	0.2235	-0.7501	0.2281	0.0203	1.167	1.1912			22.8481		0.2235
289	[C4C1IM][NTF2]	Prediction	1.3737	1.5401	0.1664	-	-	0.0457	0.8806	0.8806			12.1133		0.1664
290	[C4C1IM][NTF2]	Prediction	1.2326	1.385	0.1524	-	-	0.0299	0.8	0.8			12.3641		0.1524
291	[C4C1IM][NTF2]	Training	1.1019	1.2398	0.1378	1.2425	0.1406	0.0195	0.7195	0.7337			12.5147		0.1379
292	[C4C1IM][NTF2]	Training	0.9708	1.1035	0.1328	1.1054	0.1346	0.0136	0.6909	0.7005			13.6691		0.1327
293	[C4C1IM][NTF2]	Training	1.141	1.1035	-0.0375	1.103	-0.038	0.0136	-0.1952	-0.1979			3.28659		0.0375
294	[C4C1IM][NTF2]	Training	1.026	0.9755	-0.0506	0.9749	-0.0512	0.0116	-0.2629	-0.266			4.92203		0.0505
295	[C4C1IM][NTF2]	Training	0.9243	0.8549	-0.0694	0.854	-0.0703	0.0128	-0.3609	-0.3656			7.50838		0.0694
296	[C4C1IM][NTF2]	Prediction	0.793	0.7411	-0.0519	-	-	0.0167	-0.2704	-0.2704			6.54477		0.0519
297	[C4C1IM][NTF2]	Training	0.6881	0.6336	-0.0545	0.6323	-0.0558	0.0227	-0.2851	-0.2917			7.92036		0.0545
298	[C4C1IM][DMP]	Training	-3.3814	-3.1852	0.1962	-3.165	0.2164	0.0932	1.065	1.1745			5.80233		0.1962
299	[C4C1IM][DMP]	Training	-3.1701	-2.985	0.1851	-2.9712	0.1989	0.0696	0.9918	1.066			5.83893		0.1851
300	[C4C1IM][DMP]	Prediction	-2.6173	-2.607	0.0103	-	-	0.0585	0.0547	0.0547			0.393535		0.0103
301	[C4C1IM][DMP]	Training	-2.5133	-2.5346	-0.0213	-2.536	-0.0227	0.0614	-0.1137	-0.1211			0.847491		0.0213
302	[C4C1IM][DMP]	Training	-2.9565	-2.8063	0.1502	-2.7969	0.1596	0.0589	0.8005	0.8506			5.08033		0.1502
303	[C4C1IM][DMP]	Training	-2.386	-2.4657	-0.0797	-2.4713	-0.0853	0.0656	-0.4262	-0.4562			3.34032		0.0797
304	[C4C1IM][DMP]	Training	-2.2926	-2.4	-0.1073	-2.4082	-0.1155	0.071	-0.5755	-0.6195			4.68464		0.1074
305	[C4C1IM][DMP]	Training	-2.7969	-2.6457	0.1511	-2.6365	0.1604	0.0577	0.8047	0.854			5.40599		0.1512
306	[C4C1IM][MeSO3]	Prediction	-2.1203	-2.4337	-0.3134	-	-	0.1553	-1.7625	-1.7625			14.7809		0.3134
307	[C4C1IM][MeSO3]	Training	-2.025	-2.2125	-0.1875	-2.2325	-0.2076	0.0966	-1.0199	-1.1289			9.25926		0.1875
308	[C4C1IM][MeSO3]	Training	-1.6094	-1.7949	-0.1855	-1.8179	-0.2085	0.1102	-1.0165	-1.1423			11.526		0.1855
309	[C4C1IM][MeSO3]	Training	-1.5418	-1.715	-0.1732	-1.7411	-0.1994	0.1313	-0.9604	-1.1056			11.2336		0.1732
310	[C4C1IM][MeSO3]	Training	-1.9241	-2.0151	-0.0909	-2.0233	-0.0991	0.0827	-0.4907	-0.5349			4.72948		0.091
311	[C4C1IM][MeSO3]	Training	-1.4784	-1.6388	-0.1604	-1.6687	-0.1903	0.1571	-0.903	-1.0712			10.8496		0.1604
312	[C4C1IM][MeSO3]	Training	-1.4313	-1.5662	-0.1349	-1.5972	-0.1659	0.1866	-0.7732	-0.9506			9.425		0.1349
313	[C4C1IM][MeSO3]	Training	-1.8515	-1.8377	0.0138	-1.8362	0.0153	0.1013	0.0752	0.0836			0.745342		0.0138
314	[C6C1IM][CF3SO3]	Training	0.27	-0.2071	-0.4772	-0.2246	-0.4946	0.0352	-2.511	-2.6026			176.704		0.4771
315	[C6C1IM][CF3SO3]	Training	0.0392	-0.2189	-0.2582	-0.2283	-0.2675	0.0349	-1.3582	-1.4073			658.418		0.2581
316	[C6C1IM][CF3SO3]	Training	-0.1985	-0.23	-0.0315	-0.2311	-0.0327	0.0347	-0.1659	-0.1719			15.869		0.0315
317	[C6C1IM][CF3SO3]	Prediction	-0.4463	-0.2404	0.2059	-	-	0.0348	1.0833	1.0833			46.1349		0.2059
318	[B Cya Py][NTF2]	Training	1.1969	1.2353	0.0384	1.2363	0.0394	0.0254	0.201	0.2062			3.20829		0.0384
319	[B Cya Py][NTF2]	Training	1.1019	1.0964	-0.0055	1.0963	-0.0056	0.0174	-0.0289	-0.0294			0.499138		0.0055
320	[B Cya Py][NTF2]	Prediction	1.008	0.9659	-0.042	-	-	0.0137	-0.2187	-0.2187			4.17659		0.0421
321	[B Cya Py][NTF2]	Prediction	0.9243	0.8432	-0.0811	-	-	0.0134	-0.4219	-0.4219			8.77421		0.0811
322	[B Cya Py][NTF2]	Prediction	0.8459	0.7275	-0.1184	-	-	0.0161	-0.6168	-0.6168			13.9969		0.1184
323	[B Cya Py][NTF2]	Training	0.7701	0.6183	-0.1519	0.615	-0.1551	0.0211	-0.7933	-0.8104			19.7117		0.1518
324	[B Cya Py][NTF2]	Prediction	0.6931	0.515	-0.1782	-	-	0.0282	-0.9343	-0.9343			25.6961		0.1781
325	[C12C1IM][NTF2]	Training	1.5019	1.4626	-0.0393	1.4605	-0.0414	0.0511	-0.2084	-0.2196			2.61669		0.0393
326	[C12C1IM][NTF2]	Training	1.3913	1.3303	-0.061	1.3273	-0.064	0.047	-0.3227	-0.3386			4.38439		0.061
327	[C12C1IM][NTF2]	Training	1.292	1.2059	-0.0861	1.2017	-0.0903	0.0464	-0.4557	-0.4778			6.66409		0.0861
328	[C12C1IM][NTF2]	Training	1.1969	1.0886	-0.1083	1.0831	-0.1139	0.0487	-0.5741	-0.6035			9.04837		0.1083
329	[C12C1IM][NTF2]	Training	1.1086	0.9779	-0.1307	0.9705	-0.1381	0.0535	-0.6943	-0.7336			11.7896		0.1307
330	[C12C1IM][NTF2]	Training	1.0225	0.8732	-0.1493	0.8636	-0.1589	0.0604	-0.7961	-0.8472			14.6015		0.1493
331	[C4C1 Py][C(CN)3]	Training	-0.0294	-0.0289	0.0005	-0.0289	0.0005	0.0137	0.0026	0.0026			1.70068		0.0005
332	[C4C1 Py][C(CN)3]	Training	-0.0769	-0.084	-0.0071	-0.0841	-0.0072	0.0122	-0.0371	-0.0375			9.23277		0.0071
333	[C4C1 Py][C(CN)3]	Training	-0.1199	-0.1358	-0.0159	-0.136	-0.0161	0.0118	-0.0828	-0.0838			13.2611		0.0159
334	[C4C1 Py][C(CN)3]	Training	-0.152	-0.1847	-0.0327	-0.1851	-0.0331	0.0123	-0.1701	-0.1722			21.5132		0.0327
335	[C4C1 Py][C(CN)3]	Training	-0.1912	-0.2308	-0.0397	-0.2314	-0.0402	0.0137	-0.2064	-0.2092			20.7113		0.0396
336	[C4C1 Py][C(CN)3]	Prediction	-0.2282	-0.2744	-0.0463	-	-	0.0157	-0.2411	-0.2411			20.2454		0.0462
337	[4OHC3 4-C1 Mor] [NTF2]	Training	0.3577	0.5304	0.1728	0.5379	0.1802	0.0413	0.912	0.9513			48.2807		0.1727
338	[4OHC3 4-C1 Mor] [NTF2]	Training	0.3075	0.4155	0.108	0.4196	0.1121	0.0367	0.5688	0.5904			35.122		0.108
339	[4OHC3 4-C1 Mor] [NTF2]	Training	0.2469	0.3073	0.0605	0.3096	0.0627	0.0356	0.3182	0.33			24.4633		0.0604
340	[4OHC3 4-C1 Mor] [NTF2]	Training	0.1906	0.2054	0.0148	0.206	0.0153	0.0375	0.0777	0.0808			7.76495		0.0148
341	[4OHC3 4-C1 Mor] [NTF2]	Training	0.1398	0.1091	-0.0306	0.1078	-0.032	0.0419	-0.1618	-0.1689			21.9599		0.0307
342	[4OHC3 4-C1 Mor] [NTF2]	Training	0.0953	0.0181	-0.0772	0.0142	-0.0811	0.0484	-0.4091	-0.4299			81.0073		0.0772
343	[C8Quin] [NTF2]	Training	1.0716	1.4937	0.4221	1.5116	0.44	0.0406	2.2277	2.322			39.3897		0.4221
344	[C8Quin] [NTF2]	Training	0.9381	1.3538	0.4158	1.3682	0.4302	0.0334	2.186	2.2616			44.313		0.4157
345	[C8Quin] [NTF2]	Training	0.7594	1.2224	0.463	1.2368	0.4774	0.0302	2.4299	2.5055			60.9692		0.463
346	[C8Quin] [NTF2]	Training	0.5306	1.0985	0.5679	1.1163	0.5856	0.0303	2.9809	3.0738			107.03		0.5679
347	[C8Quin] [NTF2]	Training	0.3507	0.9817	0.6311	1.0033	0.6527	0.0331	3.3172	3.4307			179.926		0.631
348	[C6 Quin] [NTF2]	Training	1.4469	1.4182	-0.0288	1.4171	-0.0298	0.0361	-0.1514	-0.1571			1.98355		0.0287
349	[C6 Quin] [NTF2]	Prediction	1.3545	1.2784	-0.0762	-	-	0.029	-0.3996	-0.3996			5.61831		0.0761
350	[C6 Quin] [NTF2]	Prediction	1.2692	1.1469	-0.1223	-	-	0.0258	-0.6402	-0.6402			9.63599		0.1223
351	[C6 Quin] [NTF2]	Prediction	1.2149	1.0232	-0.1917	-	-	0.026	-1.0041	-1.0041			15.7791		0.1917
352	[C6 Quin] [NTF2]	Training	1.0986	0.9064	-0.1922	0.9007	-0.1979	0.0288	-1.0079	-1.0379			17.495		0.1922
353	[P4442] [DEP]	Prediction	-2.2926	-2.5311	-0.2385	-	-	0.1477	-1.3353	-1.3353			10.403		0.2385
354	[P4442] [DEP]	Prediction	-2.2538	-2.4422	-0.1884	-	-	0.1324	-1.0457	-1.0457			8.35922		0.1884
355	[P4442] [DEP]	Prediction	-2.2164	-2.3585	-0.142	-	-	0.1206	-0.7829	-0.7829			6.4113		0.1421
356	[P4442] [DEP]	Training	-2.1893	-2.2794	-0.0901	-2.2907	-0.1014	0.1119	-0.4942	-0.5564			4.11547		0.0901
357	[P4442] [DEP]	Training	-2.1542	-2.2046	-0.0504	-2.2105	-0.0563	0.1058	-0.2754	-0.308			2.33962		0.0504
358	[C8C1IM] [NTF2]	Training	1.3584	1.5173	0.1589	1.5228	0.1644	0.0335	0.8354	0.8644			11.6976		0.1589
359	[C8C1IM] [NTF2]	Training	1.2585	1.3722	0.1138	1.3749	0.1165	0.023	0.595	0.609			9.03456		0.1137
360	[C8C1IM] [NTF2]	Prediction	1.1086	1.2362	0.1276	-	-	0.017	0.6653	0.6653			11.51		0.1276
361	[C8C1IM] [NTF2]	Training	0.9478	1.1083	0.1605	1.1107	0.1629	0.0149	0.8357	0.8483			16.934		0.1605
362	[C2C1 IM] [C8 SO4]	Prediction	-1.8326	-1.5357	0.2968	-	-	0.7632	3.1527	3.1527			16.201		0.2969
363	[C2C1 IM] [C8 SO4]	Prediction	-1.8971	-1.4549	0.4422	-	-	0.6894	4.1014	4.1014			23.3093		0.4422
364	[C2C1 IM] [C8 SO4]	Training	-1.8971	-1.4048	0.4923	-0.4964	1.4007	0.6485	4.2923	12.2123			25.9501		0.4923
365	[C2C1Mor] [N(CN)2]	Training	-1.127	-1.1422	-0.0152	-1.1432	-0.0162	0.0616	-0.0809	-0.0862			1.34871		0.0152
366	[C2C1Mor] [N(CN)2]	Training	-1.0877	-1.1056	-0.0179	-1.1065	-0.0188	0.0506	-0.0948	-0.0999			1.64567		0.0179
367	[C2C1Mor] [N(CN)2]	Training	-1.0498	-1.0711	-0.0213	-1.0721	-0.0222	0.0433	-0.1124	-0.1175			2.02896		0.0213
368	[C2C1Mor] [N(CN)2]	Training	-1.0106	-1.0386	-0.028	-1.0398	-0.0292	0.0393	-0.1477	-0.1538			2.77063		0.028
369	[C2C1Mor] [N(CN)2]	Training	-0.9782	-1.008	-0.0298	-1.0091	-0.031	0.0379	-0.157	-0.1631			3.04641		0.0298
370	[C2C1Mor] [N(CN)2]	Training	-0.9416	-0.979	-0.0373	-0.9805	-0.0389	0.0388	-0.1969	-0.2048			3.97196		0.0374
371	[HOC3Py] [N(CN)2]	Training	-0.9188	-1.4461	-0.5273	-1.4718	-0.553	0.0465	-2.7911	-2.9271			57.3901		0.5273
372	[HOC3Py] [N(CN)2]	Training	-0.8892	-1.4015	-0.5124	-1.4231	-0.534	0.0404	-2.7035	-2.8175			57.6136		0.5123
373	[HOC3Py] [N(CN)2]	Training	-0.8651	-1.3595	-0.4944	-1.3788	-0.5136	0.0375	-2.6047	-2.7061			57.1495		0.4944
374	[HOC3Py] [N(CN)2]	Prediction	-0.8393	-1.3199	-0.4805	-	-	0.0371	-2.5312	-2.5312			57.262		0.4806
375	[OHC3-C1IM] [N(NC)2]	Training	-1.0498	-1.2871	-0.2373	-1.2992	-0.2494	0.0485	-1.2575	-1.3216			22.6043		0.2373
376	[OHC3-C1IM] [N(NC)2]	Training	-1.0217	-1.2458	-0.2241	-1.255	-0.2333	0.0394	-1.1819	-1.2305			21.934		0.2241
377	[OHC3-C1IM] [N(NC)2]	Training	-0.9943	-1.2068	-0.2126	-1.2143	-0.2201	0.0339	-1.118	-1.1572			21.3718		0.2125
378	[OHC3-C1IM] [N(NC)2]	Training	-0.9676	-1.1702	-0.2026	-1.1767	-0.2091	0.0314	-1.0639	-1.0984			20.9384		0.2026
379	[OHC3-C1IM] [N(NC)2]	Training	-0.9163	-1.1355	-0.2192	-1.1426	-0.2264	0.0314	-1.1514	-1.1888			23.9223		0.2192
380	[OHC3-C1IM] [N(NC)2]	Training	-0.8916	-1.1028	-0.2112	-1.1101	-0.2185	0.0336	-1.1104	-1.149			23.6878		0.2112

## Sheet: S7- Tra and Valid sets- Eq. 17
ID	Name	Status	Exp. endpoint	Pred. by model eq. 17	Pred.Mod.Eq.Res.	Pred. LOO	Pred. LOO Res.	HAT i/i (h*=0.1474)	Std.Pred.Mod.Eq. Res.	Std.Pred.LOO Res.			ARD		AD
1	[C4C1im][SCN]	Training	-1.2983	-0.9767	0.3216	-0.97	0.3283	0.0204	1.6795	1.7145			24.7709		0.3216
3	[C4C1im][SCN]	Training	-1.2837	-0.9639	0.3199	-0.9576	0.3261	0.0191	1.6694	1.702			24.9124		0.3198
5	[C4C1im][SCN]	Training	-1.2694	-0.9524	0.317	-0.9457	0.3237	0.0208	1.6557	1.6908			24.9724		0.317
6	[C4-3-C1py][CF3SO3]	Training	-0.1165	-0.3288	-0.2122	-0.3363	-0.2198	0.0343	-1.1163	-1.1559			182.232		0.2123
7	[C4-3-C1py][CF3SO3]	Training	-0.1543	-0.3379	-0.1836	-0.3442	-0.1899	0.0336	-0.9651	-0.9986			118.989		0.1836
8	[C4-3-C1py][CF3SO3]	Training	-0.1985	-0.3464	-0.148	-0.3515	-0.1531	0.0331	-0.7779	-0.8046			74.5088		0.1479
9	[C4-3-C1py][CF3SO3]	Training	-0.237	-0.3545	-0.1175	-0.3585	-0.1215	0.0329	-0.6177	-0.6388			49.5781		0.1175
10	[C4-3-C1py][CF3SO3]	Training	-0.2679	-0.3621	-0.0943	-0.3653	-0.0975	0.0329	-0.4954	-0.5123			35.1624		0.0942
11	[C4C1pyrro][FAP]	Training	2.2364	1.8462	-0.3903	1.8274	-0.409	0.0458	-2.0652	-2.1643			17.4477		0.3902
12	[C4C1pyrro][FAP]	Training	2.049	1.7475	-0.3015	1.7341	-0.3149	0.0427	-1.5926	-1.6636			14.7145		0.3015
16	[C4C1pyrro][FAP]	Training	1.3507	1.4066	0.0559	1.4086	0.058	0.0355	0.2942	0.305			4.13859		0.0559
17	[C3C1pip][NTf2]	Training	1.4884	1.3455	-0.1429	1.3408	-0.1476	0.0315	-0.7506	-0.775			9.60091		0.1429
20	[C3C1pip][NTf2]	Training	1.1569	0.9437	-0.2131	0.9398	-0.2171	0.0182	-1.1118	-1.1324			18.4286		0.2132
21	[C3C1pip][NTf2]	Training	1.0152	0.8252	-0.19	0.8212	-0.194	0.0205	-0.9923	-1.0131			18.7155		0.19
22	[C3C1pip][NTf2]	Training	0.8961	0.7133	-0.1828	0.7086	-0.1875	0.0252	-0.9569	-0.9816			20.3995		0.1828
23	[HOC3py][FAP]	Training	0.9746	1.285	0.3104	1.3049	0.3303	0.0602	1.6551	1.7612			31.849		0.3104
24	[HOC3py][FAP]	Training	0.8713	1.1993	0.328	1.2184	0.3471	0.055	1.7441	1.8455			37.6449		0.328
25	[HOC3py][FAP]	Training	0.7793	1.1189	0.3396	1.137	0.3576	0.0505	1.8012	1.8971			43.5776		0.3396
27	[HOC3py][FAP]	Training	0.6206	0.9719	0.3513	0.988	0.3674	0.0438	1.8569	1.942			56.6065		0.3513
28	[HOC3py][FAP]	Training	0.5481	0.9045	0.3564	0.9199	0.3718	0.0413	1.8815	1.9626			65.0246		0.3564
29	[C4C1im][TFA]	Training	-1.8515	-1.9108	-0.0593	-1.9134	-0.0619	0.0413	-0.3131	-0.3265			3.20281		0.0593
30	[C4C1im][TFA]	Training	-1.7661	-1.7725	-0.0064	-1.7727	-0.0066	0.0278	-0.0337	-0.0346			0.36238		0.0064							x=y line	-5	-5
31	[C4C1im][TFA]	Training	-1.6928	-1.649	0.0438	-1.6478	0.045	0.0276	0.2295	0.236			2.58743		0.0438								3	3
32	[C4C1im][TFA]	Training	-1.6399	-1.5381	0.1018	-1.5342	0.1057	0.0369	0.536	0.5565			6.2077		0.1018
33	[C2C1im][SCN]	Training	-1.2983	-1.0093	0.289	-1.003	0.2953	0.0215	1.51	1.5431			22.2599		0.289
35	[C2C1im][SCN]	Training	-1.2837	-0.9964	0.2873	-0.9905	0.2933	0.0203	1.5005	1.5315			22.3806		0.2873
36	[C2C1im][SCN]	Training	-1.2765	-0.9905	0.2861	-0.9844	0.2921	0.0208	1.4942	1.526			22.405		0.286
37	[C2C1im][SCN]	Training	-1.2694	-0.9849	0.2845	-0.9785	0.2909	0.022	1.487	1.5204			22.4122		0.2845
38	[C4C1pip][SCN]	Training	-1.1056	-0.9199	0.1857	-0.9155	0.1901	0.0233	0.9712	0.9943			16.7963		0.1857
40	[C4C1pip][SCN]	Training	-1.0788	-0.9103	0.1685	-0.9065	0.1723	0.0222	0.8808	0.9009			15.6192		0.1685
41	[C4C1pip][SCN]	Training	-1.0642	-0.9059	0.1583	-0.9022	0.162	0.0229	0.8279	0.8473			14.875		0.1583
42	[C4-4-C1py][SCN]	Training	-1.1874	-0.9968	0.1907	-0.9925	0.1949	0.0218	0.9965	1.0187			16.0519		0.1906
43	[C4-4-C1py][SCN]	Training	-1.1777	-0.9891	0.1886	-0.9851	0.1925	0.0204	0.9849	1.0054			16.0143		0.1886
44	[C4-4-C1py][SCN]	Training	-1.1712	-0.9818	0.1894	-0.978	0.1932	0.0199	0.9888	1.0089			16.1714		0.1894
46	[C4-4-C1py][SCN]	Training	-1.1552	-0.9685	0.1867	-0.9644	0.1907	0.0211	0.9755	0.9965			16.1617		0.1867
47	[C4C1pyrro][SCN]	Training	-1.3356	-0.9324	0.4032	-0.9225	0.4131	0.024	2.1096	2.1614			30.1887		0.4032
49	[C4C1pyrro][SCN]	Training	-1.2983	-0.9229	0.3754	-0.9141	0.3842	0.0229	1.9631	2.0092			28.9147		0.3754
50	[C4C1pyrro][SCN]	Training	-1.2837	-0.9185	0.3652	-0.9097	0.374	0.0236	1.9105	1.9566			28.449		0.3652
51	[C4C1pyrro][SCN]	Training	-1.2694	-0.9144	0.355	-0.9054	0.364	0.0248	1.8582	1.9054			27.966		0.355
56	[C6C1im][SCN]	Training	-0.6236	-0.8845	-0.2609	-0.8905	-0.2669	0.0224	-1.3639	-1.3951			41.8377		0.2609
57	[C6-iqui][SCN]	Training	-0.9138	-0.8476	0.0662	-0.8455	0.0683	0.0306	0.3474	0.3584			7.24447		0.0662
59	[C6-iqui][SCN]	Training	-0.8916	-0.8344	0.0572	-0.8327	0.0589	0.0289	0.2999	0.3089			6.41543		0.0572
60	[C6-iqui][SCN]	Training	-0.8819	-0.8284	0.0535	-0.8268	0.0551	0.0293	0.2808	0.2893			6.06645		0.0535
61	[C6-iqui][SCN]	Training	-0.8723	-0.8226	0.0496	-0.8211	0.0512	0.0302	0.2605	0.2686			5.69758		0.0497
62	[C4C1mor][C(CN)3]	Training	0.0296	-0.2273	-0.2569	-0.2399	-0.2695	0.0469	-1.3599	-1.4267			867.905		0.2569
63	[C4C1mor][C(CN)3]	Training	-0.0294	-0.2778	-0.2484	-0.289	-0.2595	0.0429	-1.3124	-1.3712			844.898		0.2484
66	[C4C1mor][C(CN)3]	Training	-0.1997	-0.4125	-0.2128	-0.421	-0.2213	0.0384	-1.1218	-1.1666			106.56		0.2128
67	[C4C1mor][C(CN)3]	Training	-0.2485	-0.4525	-0.204	-0.4607	-0.2123	0.0388	-1.0757	-1.1192			82.0926		0.204						0.147	4
68	[C4C1pyrro][C(CN)3]	Training	-0.0274	0.0384	0.0658	0.0396	0.0669	0.0167	0.343	0.3488			240.146		0.0658						0.147	-4
70	[C4C1pyrro][C(CN)3]	Training	-0.1233	-0.0743	0.049	-0.0735	0.0498	0.0154	0.2554	0.2594			39.7405		0.049
72	[C4C1pyrro][C(CN)3]	Training	-0.2219	-0.1744	0.0475	-0.1735	0.0484	0.0177	0.2478	0.2523			21.406		0.0475
73	[C4C1pyrro][C(CN)3]	Training	-0.2614	-0.2203	0.041	-0.2195	0.0419	0.0199	0.2142	0.2185			15.723		0.0411						0	-3
75	[C4C1pyrro][B(CN)4]	Training	0.6259	0.5524	-0.0736	0.5474	-0.0785	0.0627	-0.3929	-0.4191			11.7431		0.0735						1	-3
76	[C4C1pyrro][B(CN)4]	Training	0.5481	0.4476	-0.1005	0.4417	-0.1064	0.0556	-0.5345	-0.566			18.3361		0.1005
77	[C4C1pyrro][B(CN)4]	Training	0.4574	0.3489	-0.1085	0.343	-0.1144	0.0517	-0.576	-0.6074			23.721		0.1085						0	3
78	[C4C1pyrro][B(CN)4]	Training	0.3293	0.2557	-0.0736	0.2518	-0.0775	0.0505	-0.3904	-0.4112			22.3504		0.0736						1	3
79	[C4C1pyrro][B(CN)4]	Training	0.2469	0.1676	-0.0793	0.1633	-0.0836	0.0515	-0.4209	-0.4437			32.1183		0.0793
80	[C10C1im][B(CN)4]	Training	0.7514	0.7237	-0.0277	0.7214	-0.03	0.0762	-0.1489	-0.1612			3.68645		0.0277
81	[C10C1im][B(CN)4]	Training	0.6523	0.6206	-0.0317	0.6182	-0.0341	0.0691	-0.1701	-0.1827			4.85973		0.0317
82	[C10C1im][B(CN)4]	Training	0.5423	0.5234	-0.019	0.522	-0.0203	0.0651	-0.1014	-0.1085			3.48516		0.0189
85	[C10C1im][B(CN)4]	Training	0.3001	0.2625	-0.0376	0.2598	-0.0403	0.0678	-0.2011	-0.2157			12.5292		0.0376
90	[C2C1im][B(CN)4]	Training	0.4121	0.3724	-0.0397	0.3702	-0.0419	0.0538	-0.2108	-0.2228			9.63358		0.0397
91	[C2C1im][B(CN)4]	Training	0.3221	0.2754	-0.0467	0.2729	-0.0492	0.0501	-0.2478	-0.2608			14.4986		0.0467
92	[C2C1im][B(CN)4]	Training	0.2546	0.1837	-0.0709	0.1801	-0.0746	0.0491	-0.3759	-0.3953			27.8476		0.0709
93	[C6C1im][B(CN)4]	Training	0.7178	0.686	-0.0319	0.6836	-0.0342	0.0684	-0.1707	-0.1832			4.4302		0.0318
94	[C6C1im][B(CN)4]	Training	0.6259	0.5763	-0.0496	0.5733	-0.0526	0.0577	-0.2641	-0.2802			7.92459		0.0496
95	[C6C1im][B(CN)4]	Training	0.5306	0.4732	-0.0574	0.4701	-0.0605	0.0507	-0.3046	-0.3209			10.8179		0.0574
96	[C6C1im][B(CN)4]	Training	0.4383	0.376	-0.0623	0.3729	-0.0653	0.0469	-0.3296	-0.3459			14.214		0.0623
97	[C6C1im][B(CN)4]	Training	0.3507	0.2842	-0.0664	0.281	-0.0696	0.0458	-0.3516	-0.3685			18.9621		0.0665
99	[C4C1pyrro][CF3SO3]	Training	-0.145	-0.2468	-0.1018	-0.2506	-0.1056	0.0354	-0.5359	-0.5555			70.2069		0.1018
100	[C4C1pyrro][CF3SO3]	Training	-0.1863	-0.2593	-0.0729	-0.262	-0.0756	0.0359	-0.3839	-0.3982			39.1841		0.073
102	[C4C1pyrro][CF3SO3]	Training	-0.2679	-0.282	-0.0141	-0.2825	-0.0146	0.0371	-0.0741	-0.077			5.26316		0.0141
103	[C4C1pyrro][CF3SO3]	Training	-0.3025	-0.2923	0.0101	-0.2919	0.0105	0.0378	0.0533	0.0554			3.3719		0.0102
104	[C4C1pyrro][CF3SO3]	Training	-0.3397	-0.3022	0.0375	-0.3007	0.039	0.0386	0.1977	0.2056			11.0392		0.0375
105	[C4C1im][CF3SO3]	Training	-0.212	-0.3036	-0.0916	-0.3066	-0.0946	0.0318	-0.4813	-0.4971			43.2075		0.0916
106	[C4C1im][CF3SO3]	Training	-0.2536	-0.3135	-0.0599	-0.3155	-0.0619	0.032	-0.3149	-0.3253			23.6199		0.0599
107	[C4C1im][CF3SO3]	Training	-0.2917	-0.323	-0.0313	-0.324	-0.0323	0.0323	-0.1643	-0.1697			10.7302		0.0313
108	[C4C1im][CF3SO3]	Training	-0.3271	-0.3318	-0.0047	-0.332	-0.0049	0.0327	-0.0248	-0.0256			1.43687		0.0047
110	[C2C1im][TFA]	Training	-1.9449	-1.8371	0.1078	-1.8338	0.1111	0.0301	0.5657	0.5832			5.5427		0.1078
111	[C2C1im][TFA]	Training	-1.8839	-1.7719	0.112	-1.7688	0.1151	0.0271	0.5868	0.6031			5.94511		0.112
113	[C6OC1C1im][NTf2]	Training	1.4748	1.4495	-0.0252	1.4484	-0.0263	0.0415	-0.1333	-0.139			1.71549		0.0253
114	[C6OC1C1im][NTf2]	Training	1.3376	1.3027	-0.0349	1.3017	-0.0359	0.0282	-0.1831	-0.1884			2.60915		0.0349
115	[C6OC1C1im][NTf2]	Training	1.2	1.1651	-0.0348	1.1644	-0.0356	0.02	-0.1819	-0.1856			2.90833		0.0349
117	[C6OC1C1im][NTf2]	Training	0.9439	0.9144	-0.0295	0.9139	-0.03	0.0153	-0.1539	-0.1563			3.12533		0.0295
118	[C6OC1C1im][NTf2]	Training	0.8242	0.7998	-0.0244	0.7994	-0.0248	0.0177	-0.1272	-0.1295			2.96045		0.0244
120	[(C6OCH2)2im][NTf2]	Training	1.4884	1.5011	0.0127	1.5022	0.0138	0.0786	0.0686	0.0745			0.853265		0.0127
121	[(C6OCH2)2im][NTf2]	Training	1.335	1.3576	0.0226	1.3591	0.0241	0.0645	0.1206	0.1289			1.69288		0.0226
122	[(C6OCH2)2im][NTf2]	Training	1.1969	1.223	0.0261	1.2245	0.0276	0.0555	0.1386	0.1468			2.18063		0.0261
123	[(C6OCH2)2im][NTf2]	Training	1.075	1.0967	0.0217	1.0978	0.0228	0.0507	0.1149	0.1211			2.0186		0.0217
124	[(C6OCH2)2im][NTf2]	Training	0.9282	0.9778	0.0496	0.9804	0.0521	0.0496	0.2628	0.2765			5.34368		0.0496
125	[(C6OCH2)2im][NTf2]	Training	0.8065	0.8657	0.0593	0.8689	0.0625	0.0513	0.3145	0.3315			7.34036		0.0592
126	[(C6OCH2)2im][NTf2]	Training	0.7031	0.7599	0.0568	0.7633	0.0602	0.0556	0.3023	0.3201			8.07851		0.0568
127	[(C6OCH2)2im][NTf2]	Training	0.5933	0.6599	0.0666	0.6643	0.071	0.0619	0.3553	0.3787			11.2253		0.0666
128	[C4-4-C1py][NTf2]	Training	1.581	1.4375	-0.1436	1.4322	-0.1489	0.0355	-0.7557	-0.7835			9.07653		0.1435
130	[C4-4-C1py][NTf2]	Training	1.2947	1.1493	-0.1454	1.1472	-0.1475	0.0146	-0.757	-0.7682			11.2304		0.1454
132	[C4-4-C1py][NTf2]	Training	1.0473	0.8953	-0.152	0.8937	-0.1536	0.0105	-0.7899	-0.7983			14.5135		0.152
133	[C4-4-C1py][NTf2]	Training	0.9322	0.7792	-0.1529	0.7772	-0.155	0.0131	-0.7957	-0.8063			16.4128		0.153
134	[C4-4-C1py][NTf2]	Training	0.8154	0.6697	-0.1457	0.667	-0.1484	0.0182	-0.7601	-0.7742			17.8685		0.1457
135	[C4-4-C1py][NTf2]	Training	0.7178	0.566	-0.1518	0.5621	-0.1558	0.0253	-0.7949	-0.8155			21.148		0.1518
136	[N1112OH][NTf2]	Training	0.27	0.3784	0.1084	0.3857	0.1157	0.0635	0.5788	0.6181			40.1481		0.1084
137	[N1112OH][NTf2]	Training	0.1906	0.2676	0.077	0.2723	0.0817	0.0576	0.4099	0.435			40.3987		0.077
138	[N1112OH][NTf2]	Training	0.1222	0.1634	0.0412	0.1658	0.0436	0.0554	0.2189	0.2317			33.7152		0.0412
140	[N1112OH][NTf2]	Training	-0.0121	-0.0276	-0.0156	-0.0286	-0.0166	0.0597	-0.083	-0.0882			128.099		0.0155
141	[N1112OH][NTf2]	Training	-0.0694	-0.1154	-0.046	-0.1186	-0.0492	0.0653	-0.246	-0.2632			66.2824		0.046
142	[C8iquin][NTf2]	Training	1.3987	1.242	-0.1567	1.2376	-0.1611	0.0272	-0.8212	-0.8442			11.2033		0.1567
144	[C8iquin][NTf2]	Training	1.1033	1.001	-0.1023	0.9979	-0.1053	0.0291	-0.5364	-0.5525			9.27218		0.1023
145	[C8iquin][NTf2]	Training	0.9757	0.8906	-0.0851	0.8876	-0.0881	0.034	-0.4475	-0.4632			8.72194		0.0851
146	[C8iquin][NTf2]	Training	0.8385	0.7862	-0.0523	0.784	-0.0546	0.0409	-0.2763	-0.2881			6.23733		0.0523
147	[C4C1pip][NTf2]	Training	1.5665	1.3715	-0.195	1.3654	-0.2011	0.0305	-1.0236	-1.0558			12.4481		0.195
149	[C4C1pip][NTf2]	Training	1.2809	1.0953	-0.1857	1.0919	-0.189	0.0178	-0.9683	-0.9859			14.4898		0.1856
150	[C4C1pip][NTf2]	Training	1.1474	0.9694	-0.178	0.9663	-0.1811	0.0171	-0.9281	-0.9442			15.5133		0.178
151	[C4C1pip][NTf2]	Training	1.0116	0.8507	-0.1609	0.8476	-0.164	0.0193	-0.8396	-0.8561			15.9055		0.1609
154	[S222][NTf2]	Training	1.2208	1.1304	-0.0904	1.129	-0.0918	0.0153	-0.4709	-0.4782			7.40498		0.0904
156	[S222][NTf2]	Training	0.967	0.8771	-0.0899	0.8761	-0.0909	0.0112	-0.4673	-0.4726			9.29679		0.0899
157	[S222][NTf2]	Training	0.8459	0.7613	-0.0845	0.7601	-0.0857	0.0138	-0.44	-0.4462			10.0012		0.0846
158	[S222][NTf2]	Training	0.7324	0.652	-0.0803	0.6505	-0.0819	0.0189	-0.4192	-0.4272			10.9776		0.0804
159	[S222][NTf2]	Training	0.6313	0.5487	-0.0826	0.5465	-0.0848	0.0259	-0.4325	-0.444			13.0841		0.0826
160	[C1C1im][NTf2]	Training	1.0508	1.2929	0.2421	1.3022	0.2513	0.0369	1.2749	1.3237			23.0396		0.2421
161	[C1C1im][NTf2]	Training	0.9322	1.1483	0.2161	1.1542	0.222	0.0266	1.1322	1.1632			23.1817		0.2161
162	[C1C1im][NTf2]	Training	0.802	1.0126	0.2106	1.0171	0.2151	0.0209	1.1002	1.1237			26.2594		0.2106
163	[C1C1im][NTf2]	Training	0.6981	0.8851	0.187	0.8887	0.1906	0.019	0.9758	0.9947			26.787		0.187
164	[C2C1im][NTf2]	Training	1.3029	1.5073	0.2044	1.5177	0.2148	0.0482	1.0831	1.1379			15.6881		0.2044
165	[C2C1im][NTf2]	Training	1.1537	1.3523	0.1985	1.3589	0.2052	0.0323	1.0432	1.078			17.2142		0.1986
166	[C2C1im][NTf2]	Training	1.0403	1.2071	0.1668	1.2108	0.1706	0.022	0.8718	0.8914			16.0338		0.1668
167	[C2C1im][NTf2]	Training	0.9322	1.0709	0.1387	1.0732	0.141	0.0162	0.7229	0.7348			14.8788		0.1387
168	[C2py][NTf2]	Training	1.0225	1.2091	0.1867	1.2174	0.195	0.0428	0.9861	1.0301			18.2494		0.1866
169	[C2py][NTf2]	Training	0.8629	1.0682	0.2054	1.075	0.2121	0.0319	1.0788	1.1143			23.7919		0.2053
170	[C2py][NTf2]	Training	0.6931	0.9361	0.243	0.9425	0.2493	0.0256	1.2722	1.3057			35.0599		0.243
171	[HOC3py][NTf2]	Training	0.4253	0.5699	0.1446	0.5759	0.1506	0.0398	0.7627	0.7943			33.9995		0.1446
172	[HOC3py][NTf2]	Training	0.3507	0.4542	0.1035	0.458	0.1073	0.0351	0.5448	0.5646			29.5124		0.1035
173	[HOC3py][NTf2]	Training	0.2852	0.3454	0.0602	0.3475	0.0623	0.0339	0.3166	0.3277			21.108		0.0602
174	[HOC3py][NTf2]	Training	0.2151	0.2428	0.0277	0.2438	0.0287	0.0358	0.1458	0.1512			12.8777		0.0277
178	[COC2C1pip][NTf2]	Training	1.209	1.1632	-0.0458	1.1622	-0.0467	0.0195	-0.2391	-0.2439			3.78825		0.0458
179	[COC2C1pip][NTf2]	Training	1.075	1.0305	-0.0445	1.0298	-0.0452	0.0156	-0.2317	-0.2354			4.13953		0.0445
181	[COC2C1pip][NTf2]	Training	0.8459	0.7881	-0.0577	0.7871	-0.0588	0.0177	-0.3011	-0.3065			6.83296		0.0578
182	[COC2C1pip][NTf2]	Training	0.7275	0.6771	-0.0505	0.6759	-0.0516	0.0227	-0.2638	-0.27			6.92784		0.0504
183	[COC2C1pip][NTf2]	Training	0.6259	0.5721	-0.0539	0.5704	-0.0555	0.0297	-0.2826	-0.2913			8.59562		0.0538
184	[COC2C1morp][NTf2]	Training	0.9123	0.9334	0.0211	0.9343	0.022	0.0413	0.1116	0.1164			2.31284		0.0211
185	[COC2C1morp][NTf2]	Training	0.7747	0.8067	0.032	0.8079	0.0332	0.0365	0.1685	0.1749			4.13063		0.032
186	[COC2C1morp][NTf2]	Training	0.6627	0.6875	0.0248	0.6884	0.0258	0.0353	0.1308	0.1355			3.74227		0.0248
187	[COC2C1morp][NTf2]	Training	0.5481	0.5752	0.0271	0.5762	0.0281	0.037	0.1426	0.148			4.94435		0.0271
189	[COC2C1morp][NTf2]	Training	0.3436	0.3688	0.0252	0.3701	0.0265	0.0477	0.1335	0.1402			7.33411		0.0252
190	[COC2C1pyrro][NTf2]	Training	1.1474	1.1407	-0.0067	1.1406	-0.0068	0.0206	-0.0348	-0.0356			0.583929		0.0067
191	[COC2C1pyrro][NTf2]	Training	1.0332	1.0083	-0.0249	1.0079	-0.0253	0.0168	-0.1297	-0.1319			2.40999		0.0249
192	[COC2C1pyrro][NTf2]	Training	0.9203	0.8837	-0.0366	0.8831	-0.0372	0.0164	-0.1906	-0.1937			3.97696		0.0366
193	[COC2C1pyrro][NTf2]	Training	0.8154	0.7663	-0.0491	0.7653	-0.05	0.019	-0.2561	-0.2611			6.02158		0.0491
194	[COC2C1pyrro][NTf2]	Training	0.7178	0.6554	-0.0624	0.6539	-0.064	0.024	-0.3266	-0.3346			8.69323		0.0624
195	[COC2C1pyrro][NTf2]	Training	0.6152	0.5506	-0.0646	0.5485	-0.0667	0.031	-0.3393	-0.3502			10.5007		0.0646
198	[C5C1pip][NTf2]	Training	1.3083	1.1202	-0.1882	1.1171	-0.1913	0.0163	-0.9806	-0.9969			14.3774		0.1881
199	[C5C1pip][NTf2]	Training	1.1569	0.9943	-0.1626	0.9917	-0.1651	0.0156	-0.8469	-0.8603			14.0548		0.1626
200	[C5C1pip][NTf2]	Training	1.0225	0.8757	-0.1468	0.873	-0.1494	0.0178	-0.7654	-0.7793			14.357		0.1468
201	[C5C1pip][NTf2]	Training	0.892	0.7637	-0.1283	0.7607	-0.1313	0.0225	-0.6708	-0.6862			14.3834		0.1283
202	[C6C1pip][NTf2]	Training	1.6696	1.4353	-0.2342	1.4282	-0.2414	0.0295	-1.229	-1.2663			14.0333		0.2343
203	[C6C1pip][NTf2]	Training	1.4951	1.2927	-0.2024	1.2884	-0.2067	0.0209	-1.0573	-1.0799			13.5376		0.2024
204	[C6C1pip][NTf2]	Training	1.3376	1.1588	-0.1788	1.1558	-0.1818	0.0166	-0.932	-0.9477			13.3672		0.1788
206	[C6C1pip][NTf2]	Training	1.0296	0.9141	-0.1155	0.912	-0.1177	0.018	-0.6027	-0.6137			11.2179		0.1155
208	[C4-4-C1py][N(CN]2]	Training	-1.2242	-0.8516	0.3726	-0.8439	0.3803	0.0203	1.9457	1.9861			30.4362		0.3726
209	[C4-4-C1py][N(CN]2]	Training	-1.1973	-0.8231	0.3742	-0.8163	0.381	0.0178	1.9518	1.9871			31.2537		0.3742
210	[C4-4-C1py][N(CN]2]	Training	-1.1809	-0.7962	0.3847	-0.7892	0.3917	0.0178	2.0065	2.0428			32.5768		0.3847
211	[C4-4-C1py][N(CN]2]	Training	-1.1584	-0.7707	0.3876	-0.7628	0.3955	0.0199	2.0239	2.065			33.4686		0.3877
213	[COC2C1morp][FAP]	Training	1.4563	1.4714	0.0151	1.4725	0.0163	0.0695	0.081	0.0871			1.03687		0.0151
217	[COC2C1morp][FAP]	Training	1.1019	1.1553	0.0533	1.1581	0.0562	0.0504	0.2828	0.2979			4.84617		0.0534
218	[COC2C1pip][FAP]	Training	1.9544	1.7926	-0.1618	1.7852	-0.1692	0.0435	-0.8554	-0.8943			8.27876		0.1618
219	[COC2C1pip][FAP]	Training	1.8083	1.6952	-0.1131	1.6905	-0.1178	0.0402	-0.5966	-0.6216			6.25449		0.1131
220	[COC2C1pip][FAP]	Training	1.6808	1.6036	-0.0773	1.6006	-0.0803	0.0376	-0.407	-0.4229			4.59305		0.0772
221	[COC2C1pip][FAP]	Training	1.5497	1.5172	-0.0325	1.516	-0.0337	0.0354	-0.171	-0.1772			2.09718		0.0325
223	[COC2C1pip][FAP]	Training	1.3083	1.3585	0.0502	1.3602	0.0519	0.0325	0.2638	0.2727			3.83704		0.0502
224	[COC2C1pyrro][FAP]	Training	2.0869	1.7702	-0.3167	1.7557	-0.3312	0.0438	-1.6742	-1.751			15.1756		0.3167
225	[COC2C1pyrro][FAP]	Training	1.9257	1.673	-0.2527	1.6623	-0.2634	0.0405	-1.3335	-1.3898			13.1225		0.2527
226	[COC2C1pyrro][FAP]	Training	1.7699	1.5815	-0.1883	1.5742	-0.1957	0.0378	-0.9923	-1.0312			10.6447		0.1884
227	[COC2C1pyrro][FAP]	Training	1.6292	1.4954	-0.1339	1.4904	-0.1388	0.0356	-0.7047	-0.7307			8.21262		0.1338
228	[COC2C1pyrro][FAP]	Training	1.5019	1.414	-0.0879	1.4109	-0.091	0.034	-0.4621	-0.4783			5.85259		0.0879
229	[COC2C1pyrro][FAP]	Training	1.3712	1.337	-0.0342	1.3359	-0.0353	0.0327	-0.1795	-0.1855			2.49417		0.0342
231	[HOC2C1im][FAP]	Training	0.7419	1.0732	0.3312	1.0946	0.3526	0.0607	1.7665	1.8805			44.6556		0.3313
232	[HOC2C1im][FAP]	Training	0.6981	0.9991	0.301	1.0172	0.319	0.0567	1.6017	1.6979			43.117		0.301
233	[HOC2C1im][FAP]	Training	0.6523	0.9293	0.2769	0.9449	0.2926	0.0534	1.4713	1.5543			42.4651		0.277
234	[HOC2C1im][FAP]	Training	0.6152	0.8633	0.2482	0.8766	0.2614	0.0507	1.3165	1.3868			40.3283		0.2481
235	[HOC2C1im][FAP]	Training	0.571	0.801	0.23	0.8127	0.2417	0.0484	1.2188	1.2809			40.2802		0.23
236	[C1C1im][DMP]	Training	-2.9604	-2.9807	-0.0204	-2.9822	-0.0218	0.0674	-0.1091	-0.1169			0.685718		0.0203
238	[C1C1im][DMP]	Training	-2.856	-2.8108	0.0452	-2.8078	0.0482	0.0618	0.2412	0.2571			1.58263		0.0452
239	[C4C1im]Br	Training	-2.6311	-2.8237	-0.1927	-2.9301	-0.299	0.3556	-1.2405	-1.9252			7.32013		0.1926
240	[C4C1im]Br	Training	-2.4079	-2.447	-0.039	-2.4605	-0.0526	0.2579	-0.2341	-0.3154			1.62382		0.0391
241	[C4C1im]Br	Training	-2.2073	-2.1106	0.0967	-2.0665	0.1408	0.3133	0.6031	0.8782			4.38092		0.0967
243	[C2C1im][MeSO3]	Training	-2.6451	-2.6485	-0.0034	-2.6496	-0.0045	0.2376	-0.0203	-0.0266			0.12854		0.0034
244	[C2C1im][MeSO3]	Training	-2.5903	-2.524	0.0663	-2.5096	0.0807	0.1779	0.378	0.4598			2.55955		0.0663
245	[C2C1im][MeSO3]	Training	-2.5383	-2.4068	0.1315	-2.3863	0.152	0.1348	0.7309	0.8448			5.18063		0.1315
246	[C2C1im][MeSO3]	Training	-2.4889	-2.2963	0.1926	-2.2735	0.2154	0.106	1.0528	1.1777			7.73836		0.1926
247	[C2C1im][MeSO3]	Training	-2.4304	-2.1921	0.2384	-2.1687	0.2617	0.0893	1.291	1.4176			9.80497		0.2383
249	[C2C1IM][C(CN)3]	Training	-0.0976	-0.0966	0.0011	-0.0965	0.0011	0.013	0.0055	0.0055			1.02459		0.001
250	[C2C1IM][C(CN)3]	Training	-0.112	-0.1494	-0.0374	-0.1499	-0.0379	0.0128	-0.1945	-0.1971			33.3929		0.0374
253	[C2C1IM][C(CN)3]	Training	-0.1532	-0.2909	-0.1377	-0.2933	-0.1401	0.0174	-0.7181	-0.7308			89.8825		0.1377
254	[C2C1IM][FAP]	Training	1.9066	1.7674	-0.1392	1.761	-0.1456	0.0436	-0.7358	-0.7693			7.30095		0.1392
255	[C2C1IM][FAP]	Training	1.7984	1.6706	-0.1278	1.6652	-0.1332	0.0401	-0.6743	-0.7025			7.10632		0.1278
256	[C2C1IM][FAP]	Training	1.6974	1.5795	-0.1179	1.575	-0.1225	0.0373	-0.6212	-0.6452			6.94592		0.1179
258	[C2C1IM][FAP]	Training	1.5107	1.4127	-0.098	1.4093	-0.1014	0.0332	-0.5154	-0.5331			6.48706		0.098
260	[HOC2C1im][N(CN)2]	Training	-0.9467	-1.4918	-0.545	-1.5268	-0.5801	0.0604	-2.9064	-3.0933			57.579		0.5451
261	[HOC2C1im][N(CN)2]	Training	-0.9623	-1.4456	-0.4833	-1.4731	-0.5108	0.0538	-2.5681	-2.7141			50.2234		0.4833
263	[HOC2C1im][N(CN)2]	Training	-0.9916	-1.361	-0.3695	-1.3802	-0.3887	0.0494	-1.9588	-2.0605			37.2529		0.3694
264	[C4C1IM][Ac]	Training	-4.3428	-4.2612	0.0816	-4.2305	0.1123	0.2731	0.4948	0.6808			1.87897		0.0816
265	[C4C1IM][Ac]	Training	-3.8632	-3.8401	0.0232	-3.8337	0.0295	0.2152	0.1352	0.1722			0.59795		0.0231
266	[C4C1IM][Ac]	Training	-3.6119	-3.6359	-0.024	-3.6416	-0.0297	0.1914	-0.1381	-0.1708			0.66447		0.024
267	[C4C1IM][Ac]	Training	-3.442	-3.4537	-0.0117	-3.4562	-0.0141	0.1726	-0.0665	-0.0803			0.339919		0.0117
268	[C4C1IM][Ac]	Training	-3.1942	-3.29	-0.0959	-3.308	-0.1138	0.1577	-0.5398	-0.6409			2.99919		0.0958
274	[C4C1IM][C(CN)3]	Training	-0.1649	-0.2584	-0.0935	-0.2599	-0.095	0.0157	-0.4872	-0.495			56.701		0.0935
275	[C4C1IM][Cl]	Training	-3.3242	-3.3214	0.0028	-3.321	0.0033	0.1285	0.0157	0.018			0.0842308		0.0028
276	[C4C1IM][Cl]	Training	-3.1236	-3.1456	-0.022	-3.1484	-0.0249	0.1136	-0.121	-0.1365			0.704316		0.022
277	[C4C1IM][Cl]	Training	-2.6593	-2.8137	-0.1544	-2.8293	-0.17	0.0916	-0.8376	-0.922			5.80604		0.1544
279	[C4C1IM][Cl]	Training	-2.9565	-2.9887	-0.0322	-2.9923	-0.0358	0.1022	-0.1754	-0.1954			1.08913		0.0322
280	[C4C1IM][Cl]	Training	-2.4651	-2.6896	-0.2245	-2.7106	-0.2454	0.0854	-1.2133	-1.3266			9.10714		0.2245
281	[C4C1IM][Cl]	Training	-2.3645	-2.6319	-0.2674	-2.6561	-0.2916	0.0829	-1.4434	-1.5739			11.3089		0.2674
285	[C4C1IM][N(CN)2]	Training	-1.0906	-0.8326	0.258	-0.8273	0.2634	0.0203	1.3475	1.3754			23.6567		0.258
286	[C4C1IM][N(CN)2]	Training	-1.0527	-0.8051	0.2475	-0.8006	0.2521	0.0179	1.2911	1.3146			23.5205		0.2476
287	[C4C1IM][N(CN)2]	Training	-1.0134	-0.7792	0.2341	-0.7749	0.2384	0.018	1.2213	1.2437			23.1103		0.2342
288	[C4C1IM][N(CN)2]	Training	-0.9782	-0.7547	0.2235	-0.7501	0.2281	0.0203	1.167	1.1912			22.8481		0.2235
291	[C4C1IM][NTF2]	Training	1.1019	1.2398	0.1378	1.2425	0.1406	0.0195	0.7195	0.7337			12.5147		0.1379
292	[C4C1IM][NTF2]	Training	0.9708	1.1035	0.1328	1.1054	0.1346	0.0136	0.6909	0.7005			13.6691		0.1327
293	[C4C1IM][NTF2]	Training	1.141	1.1035	-0.0375	1.103	-0.038	0.0136	-0.1952	-0.1979			3.28659		0.0375
294	[C4C1IM][NTF2]	Training	1.026	0.9755	-0.0506	0.9749	-0.0512	0.0116	-0.2629	-0.266			4.92203		0.0505
295	[C4C1IM][NTF2]	Training	0.9243	0.8549	-0.0694	0.854	-0.0703	0.0128	-0.3609	-0.3656			7.50838		0.0694
297	[C4C1IM][NTF2]	Training	0.6881	0.6336	-0.0545	0.6323	-0.0558	0.0227	-0.2851	-0.2917			7.92036		0.0545
298	[C4C1IM][DMP]	Training	-3.3814	-3.1852	0.1962	-3.165	0.2164	0.0932	1.065	1.1745			5.80233		0.1962
299	[C4C1IM][DMP]	Training	-3.1701	-2.985	0.1851	-2.9712	0.1989	0.0696	0.9918	1.066			5.83893		0.1851
301	[C4C1IM][DMP]	Training	-2.5133	-2.5346	-0.0213	-2.536	-0.0227	0.0614	-0.1137	-0.1211			0.847491		0.0213
302	[C4C1IM][DMP]	Training	-2.9565	-2.8063	0.1502	-2.7969	0.1596	0.0589	0.8005	0.8506			5.08033		0.1502
303	[C4C1IM][DMP]	Training	-2.386	-2.4657	-0.0797	-2.4713	-0.0853	0.0656	-0.4262	-0.4562			3.34032		0.0797
304	[C4C1IM][DMP]	Training	-2.2926	-2.4	-0.1073	-2.4082	-0.1155	0.071	-0.5755	-0.6195			4.68464		0.1074
305	[C4C1IM][DMP]	Training	-2.7969	-2.6457	0.1511	-2.6365	0.1604	0.0577	0.8047	0.854			5.40599		0.1512
307	[C4C1IM][MeSO3]	Training	-2.025	-2.2125	-0.1875	-2.2325	-0.2076	0.0966	-1.0199	-1.1289			9.25926		0.1875
308	[C4C1IM][MeSO3]	Training	-1.6094	-1.7949	-0.1855	-1.8179	-0.2085	0.1102	-1.0165	-1.1423			11.526		0.1855
309	[C4C1IM][MeSO3]	Training	-1.5418	-1.715	-0.1732	-1.7411	-0.1994	0.1313	-0.9604	-1.1056			11.2336		0.1732
310	[C4C1IM][MeSO3]	Training	-1.9241	-2.0151	-0.0909	-2.0233	-0.0991	0.0827	-0.4907	-0.5349			4.72948		0.091
311	[C4C1IM][MeSO3]	Training	-1.4784	-1.6388	-0.1604	-1.6687	-0.1903	0.1571	-0.903	-1.0712			10.8496		0.1604
312	[C4C1IM][MeSO3]	Training	-1.4313	-1.5662	-0.1349	-1.5972	-0.1659	0.1866	-0.7732	-0.9506			9.425		0.1349
313	[C4C1IM][MeSO3]	Training	-1.8515	-1.8377	0.0138	-1.8362	0.0153	0.1013	0.0752	0.0836			0.745342		0.0138
314	[C6C1IM][CF3SO3]	Training	0.27	-0.2071	-0.4772	-0.2246	-0.4946	0.0352	-2.511	-2.6026			176.704		0.4771
315	[C6C1IM][CF3SO3]	Training	0.0392	-0.2189	-0.2582	-0.2283	-0.2675	0.0349	-1.3582	-1.4073			658.418		0.2581
316	[C6C1IM][CF3SO3]	Training	-0.1985	-0.23	-0.0315	-0.2311	-0.0327	0.0347	-0.1659	-0.1719			15.869		0.0315
318	[B Cya Py][NTF2]	Training	1.1969	1.2353	0.0384	1.2363	0.0394	0.0254	0.201	0.2062			3.20829		0.0384
319	[B Cya Py][NTF2]	Training	1.1019	1.0964	-0.0055	1.0963	-0.0056	0.0174	-0.0289	-0.0294			0.499138		0.0055
323	[B Cya Py][NTF2]	Training	0.7701	0.6183	-0.1519	0.615	-0.1551	0.0211	-0.7933	-0.8104			19.7117		0.1518
325	[C12C1IM][NTF2]	Training	1.5019	1.4626	-0.0393	1.4605	-0.0414	0.0511	-0.2084	-0.2196			2.61669		0.0393
326	[C12C1IM][NTF2]	Training	1.3913	1.3303	-0.061	1.3273	-0.064	0.047	-0.3227	-0.3386			4.38439		0.061
327	[C12C1IM][NTF2]	Training	1.292	1.2059	-0.0861	1.2017	-0.0903	0.0464	-0.4557	-0.4778			6.66409		0.0861
328	[C12C1IM][NTF2]	Training	1.1969	1.0886	-0.1083	1.0831	-0.1139	0.0487	-0.5741	-0.6035			9.04837		0.1083
329	[C12C1IM][NTF2]	Training	1.1086	0.9779	-0.1307	0.9705	-0.1381	0.0535	-0.6943	-0.7336			11.7896		0.1307
330	[C12C1IM][NTF2]	Training	1.0225	0.8732	-0.1493	0.8636	-0.1589	0.0604	-0.7961	-0.8472			14.6015		0.1493
331	[C4C1 Py][C(CN)3]	Training	-0.0294	-0.0289	0.0005	-0.0289	0.0005	0.0137	0.0026	0.0026			1.70068		0.0005
332	[C4C1 Py][C(CN)3]	Training	-0.0769	-0.084	-0.0071	-0.0841	-0.0072	0.0122	-0.0371	-0.0375			9.23277		0.0071
333	[C4C1 Py][C(CN)3]	Training	-0.1199	-0.1358	-0.0159	-0.136	-0.0161	0.0118	-0.0828	-0.0838			13.2611		0.0159
334	[C4C1 Py][C(CN)3]	Training	-0.152	-0.1847	-0.0327	-0.1851	-0.0331	0.0123	-0.1701	-0.1722			21.5132		0.0327
335	[C4C1 Py][C(CN)3]	Training	-0.1912	-0.2308	-0.0397	-0.2314	-0.0402	0.0137	-0.2064	-0.2092			20.7113		0.0396
337	[4OHC3 4-C1 Mor] [NTF2]	Training	0.3577	0.5304	0.1728	0.5379	0.1802	0.0413	0.912	0.9513			48.2807		0.1727
338	[4OHC3 4-C1 Mor] [NTF2]	Training	0.3075	0.4155	0.108	0.4196	0.1121	0.0367	0.5688	0.5904			35.122		0.108
339	[4OHC3 4-C1 Mor] [NTF2]	Training	0.2469	0.3073	0.0605	0.3096	0.0627	0.0356	0.3182	0.33			24.4633		0.0604
340	[4OHC3 4-C1 Mor] [NTF2]	Training	0.1906	0.2054	0.0148	0.206	0.0153	0.0375	0.0777	0.0808			7.76495		0.0148
341	[4OHC3 4-C1 Mor] [NTF2]	Training	0.1398	0.1091	-0.0306	0.1078	-0.032	0.0419	-0.1618	-0.1689			21.9599		0.0307
342	[4OHC3 4-C1 Mor] [NTF2]	Training	0.0953	0.0181	-0.0772	0.0142	-0.0811	0.0484	-0.4091	-0.4299			81.0073		0.0772
343	[C8Quin] [NTF2]	Training	1.0716	1.4937	0.4221	1.5116	0.44	0.0406	2.2277	2.322			39.3897		0.4221
344	[C8Quin] [NTF2]	Training	0.9381	1.3538	0.4158	1.3682	0.4302	0.0334	2.186	2.2616			44.313		0.4157
345	[C8Quin] [NTF2]	Training	0.7594	1.2224	0.463	1.2368	0.4774	0.0302	2.4299	2.5055			60.9692		0.463
346	[C8Quin] [NTF2]	Training	0.5306	1.0985	0.5679	1.1163	0.5856	0.0303	2.9809	3.0738			107.03		0.5679
347	[C8Quin] [NTF2]	Training	0.3507	0.9817	0.6311	1.0033	0.6527	0.0331	3.3172	3.4307			179.926		0.631
348	[C6 Quin] [NTF2]	Training	1.4469	1.4182	-0.0288	1.4171	-0.0298	0.0361	-0.1514	-0.1571			1.98355		0.0287
352	[C6 Quin] [NTF2]	Training	1.0986	0.9064	-0.1922	0.9007	-0.1979	0.0288	-1.0079	-1.0379			17.495		0.1922
356	[P4442] [DEP]	Training	-2.1893	-2.2794	-0.0901	-2.2907	-0.1014	0.1119	-0.4942	-0.5564			4.11547		0.0901
357	[P4442] [DEP]	Training	-2.1542	-2.2046	-0.0504	-2.2105	-0.0563	0.1058	-0.2754	-0.308			2.33962		0.0504
358	[C8C1IM] [NTF2]	Training	1.3584	1.5173	0.1589	1.5228	0.1644	0.0335	0.8354	0.8644			11.6976		0.1589
359	[C8C1IM] [NTF2]	Training	1.2585	1.3722	0.1138	1.3749	0.1165	0.023	0.595	0.609			9.03456		0.1137
361	[C8C1IM] [NTF2]	Training	0.9478	1.1083	0.1605	1.1107	0.1629	0.0149	0.8357	0.8483			16.934		0.1605
364	[C2C1 IM] [C8 SO4]	Training	-1.8971	-1.4048	0.4923	-0.4964	1.4007	0.6485	4.2923	12.2123			25.9501		0.4923
365	[C2C1Mor] [N(CN)2]	Training	-1.127	-1.1422	-0.0152	-1.1432	-0.0162	0.0616	-0.0809	-0.0862			1.34871		0.0152
366	[C2C1Mor] [N(CN)2]	Training	-1.0877	-1.1056	-0.0179	-1.1065	-0.0188	0.0506	-0.0948	-0.0999			1.64567		0.0179
367	[C2C1Mor] [N(CN)2]	Training	-1.0498	-1.0711	-0.0213	-1.0721	-0.0222	0.0433	-0.1124	-0.1175			2.02896		0.0213
368	[C2C1Mor] [N(CN)2]	Training	-1.0106	-1.0386	-0.028	-1.0398	-0.0292	0.0393	-0.1477	-0.1538			2.77063		0.028
369	[C2C1Mor] [N(CN)2]	Training	-0.9782	-1.008	-0.0298	-1.0091	-0.031	0.0379	-0.157	-0.1631			3.04641		0.0298
370	[C2C1Mor] [N(CN)2]	Training	-0.9416	-0.979	-0.0373	-0.9805	-0.0389	0.0388	-0.1969	-0.2048			3.97196		0.0374
371	[HOC3Py] [N(CN)2]	Training	-0.9188	-1.4461	-0.5273	-1.4718	-0.553	0.0465	-2.7911	-2.9271			57.3901		0.5273
372	[HOC3Py] [N(CN)2]	Training	-0.8892	-1.4015	-0.5124	-1.4231	-0.534	0.0404	-2.7035	-2.8175			57.6136		0.5123
373	[HOC3Py] [N(CN)2]	Training	-0.8651	-1.3595	-0.4944	-1.3788	-0.5136	0.0375	-2.6047	-2.7061			57.1495		0.4944
375	[OHC3-C1IM] [N(NC)2]	Training	-1.0498	-1.2871	-0.2373	-1.2992	-0.2494	0.0485	-1.2575	-1.3216			22.6043		0.2373
376	[OHC3-C1IM] [N(NC)2]	Training	-1.0217	-1.2458	-0.2241	-1.255	-0.2333	0.0394	-1.1819	-1.2305			21.934		0.2241
377	[OHC3-C1IM] [N(NC)2]	Training	-0.9943	-1.2068	-0.2126	-1.2143	-0.2201	0.0339	-1.118	-1.1572			21.3718		0.2125
378	[OHC3-C1IM] [N(NC)2]	Training	-0.9676	-1.1702	-0.2026	-1.1767	-0.2091	0.0314	-1.0639	-1.0984			20.9384		0.2026
379	[OHC3-C1IM] [N(NC)2]	Training	-0.9163	-1.1355	-0.2192	-1.1426	-0.2264	0.0314	-1.1514	-1.1888			23.9223		0.2192
380	[OHC3-C1IM] [N(NC)2]	Training	-0.8916	-1.1028	-0.2112	-1.1101	-0.2185	0.0336	-1.1104	-1.149			23.6878	AARD Training = 29	0.2112	AAD Training =0.142
ID	Name	Status	Exp. endpoint	Pred. by model eq.	Pred.Mod.Eq.Res.	Pred. LOO	Pred. LOO Res.	HAT i/i (h*=0.1474)	Std.Pred.Mod.Eq. Res.	Std.Pred.LOO Res.			ARD		AD
2	[C4C1im][SCN]	Prediction	-1.291	-0.9701	0.3209	-	-	0.0193	1.6749	1.6749			24.8567		0.3209
4	[C4C1im][SCN]	Prediction	-1.2765	-0.958	0.3186	-	-	0.0197	1.663	1.663			24.951		0.3185
13	[C4C1pyrro][FAP]	Prediction	1.8148	1.6547	-0.1601	-	-	0.0402	-0.8447	-0.8447			8.82191		0.1601
14	[C4C1pyrro][FAP]	Prediction	1.6371	1.5672	-0.0698	-	-	0.0382	-0.3679	-0.3679			4.26975		0.0699
15	[C4C1pyrro][FAP]	Prediction	1.4633	1.4847	0.0214	-	-	0.0367	0.1127	0.1127			1.46245		0.0214
18	[C3C1pip][NTf2]	Prediction	1.3987	1.2032	-0.1956	-	-	0.0231	-1.0227	-1.0227			13.9773		0.1955
19	[C3C1pip][NTf2]	Prediction	1.2613	1.0695	-0.1918	-	-	0.0189	-1.0009	-1.0009			15.2065		0.1918
26	[HOC3py][FAP]	Prediction	0.7031	1.0432	0.3401	-	-	0.0468	1.8006	1.8006			48.3715		0.3401
34	[C2C1im][SCN]	Prediction	-1.291	-1.0027	0.2883	-	-	0.0204	1.5057	1.5057			22.3315		0.2883
39	[C4C1pip][SCN]	Prediction	-1.0936	-0.915	0.1786	-	-	0.0224	0.9339	0.9339			16.3314		0.1786
45	[C4-4-C1py][SCN]	Prediction	-1.1648	-0.9749	0.1898	-	-	0.0202	0.9911	0.9911			16.3032		0.1899
48	[C4C1pyrro][SCN]	Prediction	-1.313	-0.9275	0.3856	-	-	0.023	2.0162	2.0162			29.3602		0.3855
52	[C6C1im][SCN]	Prediction	-0.5727	-0.9084	-0.3357	-	-	0.0222	-1.7547	-1.7547			58.6171		0.3357
53	[C6C1im][SCN]	Prediction	-0.5852	-0.9019	-0.3167	-	-	0.0211	-1.6545	-1.6545			54.1183		0.3167
54	[C6C1im][SCN]	Prediction	-0.5997	-0.8958	-0.2961	-	-	0.0208	-1.5468	-1.5468			49.3747		0.2961
55	[C6C1im][SCN]	Prediction	-0.6125	-0.89	-0.2775	-	-	0.0213	-1.4499	-1.4499			45.3061		0.2775
58	[C6-iqui][SCN]	Prediction	-0.9014	-0.8408	0.0606	-	-	0.0293	0.3178	0.3178			6.72288		0.0606
64	[C4C1mor][C(CN)3]	Prediction	-0.0877	-0.3254	-0.2376	-	-	0.0403	-1.2538	-1.2538			271.038		0.2377
65	[C4C1mor][C(CN)3]	Prediction	-0.1508	-0.3702	-0.2194	-	-	0.0389	-1.1565	-1.1565			145.491		0.2194
69	[C4C1pyrro][C(CN)3]	Prediction	-0.0812	-0.0196	0.0616	-	-	0.0155	0.3208	0.3208			75.8621		0.0616
71	[C4C1pyrro][C(CN)3]	Prediction	-0.1827	-0.1258	0.057	-	-	0.0161	0.2969	0.2969			31.144		0.0569
74	[C4C1pyrro][B(CN)4]	Prediction	0.7655	0.6637	-0.1018	-	-	0.0735	-0.5466	-0.5466			13.2985		0.1018
83	[C10C1im][B(CN)4]	Prediction	0.4574	0.4316	-0.0259	-	-	0.0639	-0.1382	-0.1382			5.64058		0.0258
84	[C10C1im][B(CN)4]	Prediction	0.3853	0.3448	-0.0405	-	-	0.0649	-0.2165	-0.2165			10.5113		0.0405
86	[C2C1im][B(CN)4]	Prediction	0.8065	0.8258	0.0194	-	-	0.1066	0.1059	0.1059			2.39306		0.0193
87	[C2C1im][B(CN)4]	Prediction	0.6881	0.7014	0.0133	-	-	0.0863	0.072	0.072			1.93286		0.0133
88	[C2C1im][B(CN)4]	Prediction	0.5988	0.5849	-0.014	-	-	0.0713	-0.0748	-0.0748			2.32131		0.0139
89	[C2C1im][B(CN)4]	Prediction	0.5068	0.4754	-0.0314	-	-	0.0607	-0.1674	-0.1674			6.19574		0.0314
98	[C6C1im][B(CN)4]	Prediction	0.2852	0.1974	-0.0878	-	-	0.0469	-0.4647	-0.4647			30.7854		0.0878
101	[C4C1pyrro][CF3SO3]	Prediction	-0.2307	-0.2709	-0.0403	-	-	0.0364	-0.212	-0.212			17.4252		0.0402
109	[C4C1im][CF3SO3]	Prediction	-0.3624	-0.3402	0.0222	-	-	0.0332	0.1166	0.1166			6.12583		0.0222
112	[C2C1im][TFA]	Prediction	-1.8389	-1.7102	0.1286	-	-	0.0271	0.6741	0.6741			6.99875		0.1287
116	[C6OC1C1im][NTf2]	Prediction	1.0647	1.0359	-0.0288	-	-	0.0159	-0.15	-0.15			2.70499		0.0288
119	[C6OC1C1im][NTf2]	Prediction	0.7129	0.6916	-0.0213	-	-	0.0225	-0.1115	-0.1115			2.9878		0.0213
129	[C4-4-C1py][NTf2]	Prediction	1.4351	1.2887	-0.1464	-	-	0.0226	-0.7652	-0.7652			10.2014		0.1464
131	[C4-4-C1py][NTf2]	Prediction	1.1663	1.0185	-0.1478	-	-	0.0108	-0.7682	-0.7682			12.6726		0.1478
139	[N1112OH][NTf2]	Prediction	0.0488	0.0651	0.0163	-	-	0.0563	0.0869	0.0869			33.4016		0.0163
143	[C8iquin][NTf2]	Prediction	1.2678	1.118	-0.1498	-	-	0.0267	-0.7851	-0.7851			11.8157		0.1498
148	[C4C1pip][NTf2]	Prediction	1.4061	1.2291	-0.177	-	-	0.022	-0.9253	-0.9253			12.588		0.177
152	[C4C1pip][NTf2]	Prediction	0.8796	0.7387	-0.1409	-	-	0.024	-0.7372	-0.7372			16.0186		0.1409
153	[S222][NTf2]	Prediction	1.3635	1.2694	-0.0941	-	-	0.0232	-0.4922	-0.4922			6.90136		0.0941
155	[S222][NTf2]	Prediction	1.0886	0.9999	-0.0887	-	-	0.0115	-0.461	-0.461			8.14808		0.0887
175	[HOC3py][NTf2]	Prediction	0.157	0.146	-0.011	-	-	0.0401	-0.0582	-0.0582			7.00637		0.011
176	[HOC3py][NTf2]	Prediction	0.0953	0.0544	-0.0409	-	-	0.0466	-0.2166	-0.2166			42.9171		0.0409
177	[HOC3py][NTf2]	Prediction	0.0296	-0.0324	-0.0619	-	-	0.0548	-0.3292	-0.3292			209.459		0.062
180	[COC2C1pip][NTf2]	Prediction	0.9632	0.9057	-0.0574	-	-	0.0152	-0.2991	-0.2991			5.96968		0.0575
188	[COC2C1morp][NTf2]	Prediction	0.4383	0.4691	0.0309	-	-	0.0413	0.1629	0.1629			7.02715		0.0308
196	[C5C1pip][NTf2]	Prediction	1.6194	1.3964	-0.223	-	-	0.029	-1.1698	-1.1698			13.7705		0.223
197	[C5C1pip][NTf2]	Prediction	1.4327	1.2539	-0.1788	-	-	0.0206	-0.9336	-0.9336			12.4799		0.1788
205	[C6C1pip][NTf2]	Prediction	1.1817	1.0328	-0.1489	-	-	0.0158	-0.7758	-0.7758			12.6005		0.1489
207	[C6C1pip][NTf2]	Prediction	0.8961	0.8019	-0.0941	-	-	0.0226	-0.4922	-0.4922			10.5122		0.0942
212	[COC2C1morp][FAP]	Prediction	1.5476	1.5629	0.0153	-	-	0.0764	0.0823	0.0823			0.988628		0.0153
214	[COC2C1morp][FAP]	Prediction	1.3558	1.3854	0.0295	-	-	0.0635	0.1577	0.1577			2.18321		0.0296
215	[COC2C1morp][FAP]	Prediction	1.2726	1.3043	0.0317	-	-	0.0585	0.1688	0.1688			2.49096		0.0317
216	[COC2C1morp][FAP]	Prediction	1.1848	1.2277	0.0429	-	-	0.0541	0.2279	0.2279			3.62086		0.0429
222	[COC2C1pip][FAP]	Prediction	1.411	1.4357	0.0247	-	-	0.0337	0.1297	0.1297			1.75053		0.0247
230	[HOC2C1im][FAP]	Prediction	0.7975	1.1519	0.3544	-	-	0.0654	1.8948	1.8948			44.4389		0.3544
237	[C1C1im][DMP]	Prediction	-2.9243	-2.8935	0.0309	-	-	0.0635	0.1649	0.1649			1.05324		0.0308
242	[C4C1im]Br	Prediction	-2.0174	-1.8084	0.209	-	-	0.4777	1.4944	1.4944			10.3599		0.209
248	[C2C1IM][C(CN)3]	Prediction	-0.0801	-0.0404	0.0398	-	-	0.0142	0.2071	0.2071			49.563		0.0397
251	[C2C1IM][C(CN)3]	Prediction	-0.1267	-0.1993	-0.0726	-	-	0.0136	-0.3778	-0.3778			57.3007		0.0726
252	[C2C1IM][C(CN)3]	Prediction	-0.1404	-0.2464	-0.1059	-	-	0.0152	-0.5518	-0.5518			75.4986		0.106
257	[C2C1IM][FAP]	Prediction	1.5994	1.4937	-0.1057	-	-	0.035	-0.556	-0.556			6.60873		0.1057
259	[C2C1IM][FAP]	Prediction	1.4255	1.3361	-0.0895	-	-	0.0318	-0.47	-0.47			6.27148		0.0894
262	[HOC2C1im][N(CN)2]	Prediction	-0.9782	-1.4021	-0.424	-	-	0.0503	-2.2486	-2.2486			43.3347		0.4239
269	[C4C1IM][C(CN)3]	Prediction	0.0198	-0.0077	-0.0275	-	-	0.0126	-0.143	-0.143			138.889		0.0275
270	[C4C1IM][C(CN)3]	Prediction	-0.0212	-0.0639	-0.0427	-	-	0.0113	-0.2221	-0.2221			201.415		0.0427
271	[C4C1IM][C(CN)3]	Prediction	-0.0619	-0.1169	-0.055	-	-	0.0112	-0.2859	-0.2859			88.853		0.055
272	[C4C1IM][C(CN)3]	Prediction	-0.0943	-0.1668	-0.0724	-	-	0.012	-0.3767	-0.3767			76.8823		0.0725
273	[C4C1IM][C(CN)3]	Prediction	-0.1267	-0.2139	-0.0872	-	-	0.0135	-0.4536	-0.4536			68.824		0.0872
278	[C4C1IM][Cl]	Prediction	-2.5639	-2.7501	-0.1862	-	-	0.0883	-1.0078	-1.0078			7.26237		0.1862
282	[C4C1IM][Cl]	Prediction	-2.8134	-2.8477	-0.0343	-	-	0.0935	-0.1862	-0.1862			1.21917		0.0343
283	[C4C1IM][N(CN)2]	Prediction	-1.1712	-0.8927	0.2784	-	-	0.0348	1.4649	1.4649			23.779		0.2785
284	[C4C1IM][N(CN)2]	Prediction	-1.1301	-0.8618	0.2683	-	-	0.0258	1.4052	1.4052			23.7413		0.2683
289	[C4C1IM][NTF2]	Prediction	1.3737	1.5401	0.1664	-	-	0.0457	0.8806	0.8806			12.1133		0.1664
290	[C4C1IM][NTF2]	Prediction	1.2326	1.385	0.1524	-	-	0.0299	0.8	0.8			12.3641		0.1524
296	[C4C1IM][NTF2]	Prediction	0.793	0.7411	-0.0519	-	-	0.0167	-0.2704	-0.2704			6.54477		0.0519
300	[C4C1IM][DMP]	Prediction	-2.6173	-2.607	0.0103	-	-	0.0585	0.0547	0.0547			0.393535		0.0103
306	[C4C1IM][MeSO3]	Prediction	-2.1203	-2.4337	-0.3134	-	-	0.1553	-1.7625	-1.7625			14.7809		0.3134
317	[C6C1IM][CF3SO3]	Prediction	-0.4463	-0.2404	0.2059	-	-	0.0348	1.0833	1.0833			46.1349		0.2059
320	[B Cya Py][NTF2]	Prediction	1.008	0.9659	-0.042	-	-	0.0137	-0.2187	-0.2187			4.17659		0.0421
321	[B Cya Py][NTF2]	Prediction	0.9243	0.8432	-0.0811	-	-	0.0134	-0.4219	-0.4219			8.77421		0.0811
322	[B Cya Py][NTF2]	Prediction	0.8459	0.7275	-0.1184	-	-	0.0161	-0.6168	-0.6168			13.9969		0.1184
324	[B Cya Py][NTF2]	Prediction	0.6931	0.515	-0.1782	-	-	0.0282	-0.9343	-0.9343			25.6961		0.1781
336	[C4C1 Py][C(CN)3]	Prediction	-0.2282	-0.2744	-0.0463	-	-	0.0157	-0.2411	-0.2411			20.2454		0.0462
349	[C6 Quin] [NTF2]	Prediction	1.3545	1.2784	-0.0762	-	-	0.029	-0.3996	-0.3996			5.61831		0.0761
350	[C6 Quin] [NTF2]	Prediction	1.2692	1.1469	-0.1223	-	-	0.0258	-0.6402	-0.6402			9.63599		0.1223
351	[C6 Quin] [NTF2]	Prediction	1.2149	1.0232	-0.1917	-	-	0.026	-1.0041	-1.0041			15.7791		0.1917
353	[P4442] [DEP]	Prediction	-2.2926	-2.5311	-0.2385	-	-	0.1477	-1.3353	-1.3353			10.403		0.2385
354	[P4442] [DEP]	Prediction	-2.2538	-2.4422	-0.1884	-	-	0.1324	-1.0457	-1.0457			8.35922		0.1884
355	[P4442] [DEP]	Prediction	-2.2164	-2.3585	-0.142	-	-	0.1206	-0.7829	-0.7829			6.4113		0.1421
360	[C8C1IM] [NTF2]	Prediction	1.1086	1.2362	0.1276	-	-	0.017	0.6653	0.6653			11.51		0.1276
362	[C2C1 IM] [C8 SO4]	Prediction	-1.8326	-1.5357	0.2968	-	-	0.7632	3.1527	3.1527			16.201		0.2969
363	[C2C1 IM] [C8 SO4]	Prediction	-1.8971	-1.4549	0.4422	-	-	0.6894	4.1014	4.1014			23.3093		0.4422
374	[HOC3Py] [N(CN)2]	Prediction	-0.8393	-1.3199	-0.4805	-	-	0.0371	-2.5312	-2.5312			57.262	AARD Validation = 29	0.4806	AAD Validation = 0.139

## Sheet: S8- Gonfa's test set
Specified test in Gonfa at al. study	T	Gama-w- Exp	ln (Gama)-Exp	ln Gama- Pre by Eq. (16)		ARD
[C4C1im][SCN]	328.15	0.273	-1.29828	-0.8736		32.7112
[C4C1im][SCN]	338.15	0.275	-1.29098	-0.8667		32.8652
[C4C1im][SCN]	348.15	0.277	-1.28374	-0.8602		32.9925
[C4C1im][SCN]	358.15	0.279	-1.27654	-0.854		33.1006
[C4C1im][SCN]	368.15	0.281	-1.2694	-0.8482		33.1811
[C4-3-C1py][CF3SO3]	318.15	0.89	-0.116534	-0.2977		155.462
[C4-3-C1py][CF3SO3]	328.15	0.857	-0.154317	-0.3054		97.9039
[C4-3-C1py][CF3SO3]	338.15	0.82	-0.198451	-0.3126		57.52
[C4-3-C1py][CF3SO3]	348.15	0.789	-0.236989	-0.3195		34.8164
[C4-3-C1py][CF3SO3]	358.15	0.765	-0.267879	-0.3259		21.6592
[C4C1pyrro][FAP]	318.15	9.36	2.23645	1.8648		16.6177
[C4C1pyrro][FAP]	328.15	7.76	2.04898	1.7711		13.562
[C4C1pyrro][FAP]	338.15	6.14	1.81482	1.683		7.26377
[C4C1pyrro][FAP]	348.15	5.14	1.63705	1.6		2.2634
[C4C1pyrro][FAP]	358.15	4.32	1.46326	1.5215		3.98048
[C4C1pyrro][FAP]	368.15	3.86	1.35067	1.4474		7.16185
[C3C1pip][NTf2]	308.15	4.43	1.4884	1.3537		9.04996
[C3C1pip][NTf2]	318.15	4.05	1.39872	1.2254		12.3911
[C3C1pip][NTf2]	328.15	3.53	1.2613	1.1049		12.3998
[C3C1pip][NTf2]	338.15	3.18	1.15688	0.9915		14.2954
[C3C1pip][NTf2]	348.15	2.76	1.01523	0.8846		12.8671
[C3C1pip][NTf2]	358.15	2.45	0.896088	0.7837		12.5421
[HOC3py][FAP]	308.15	2.65	0.97456	1.1044		13.323
[HOC3py][FAP]	318.15	2.39	0.871293	1.0303		18.2495
[HOC3py][FAP]	328.15	2.18	0.779325	0.9606		23.2605
[HOC3py][FAP]	338.15	2.02	0.703098	0.8951		27.3081
[HOC3py][FAP]	348.15	1.86	0.620576	0.8333		34.2784
[HOC3py][FAP]	358.15	1.73	0.548121	0.775		41.392
[C4C1im][TFA]	333	0.157	-1.85151	-1.8299		1.16713
[C4C1im][TFA]	353	0.171	-1.76609	-1.6989		3.80454
[C4C1im][TFA]	373	0.184	-1.69282	-1.5819		6.55235
[C4C1im][TFA]	393	0.194	-1.6399	-1.4768		9.94557
						AARD% = 26

## Sheet: S9- Thermodynamic Prop- Eq. 16
	T	Gama-w- Exp	ln (Gama)-Exp				A (Eq. 16)	B (Eq. 16)							P a r t i a l Mo l a r E x c e s s En t h a l p y (at infinite dilution)	P a r t i a l Mo l a r E x c e s s Entropy (at infinite dilution)
[C4C1im][SCN]	328.15	0.273	-1.29828				-76.789	-0.639514							-638.424	5.31692
[C4C1im][SCN]	338.15	0.275	-1.29098				-76.789	-0.639514							-638.424	5.31692
[C4C1im][SCN]	348.15	0.277	-1.28374				-76.789	-0.639514							-638.424	5.31692
[C4C1im][SCN]	358.15	0.279	-1.27654				-76.789	-0.639514							-638.424	5.31692
[C4C1im][SCN]	368.15	0.281	-1.2694				-76.789	-0.639514							-638.424	5.31692
[C4-3-C1py][CF3SO3]	318.15	0.89	-0.116534				80.3321	-0.550237							667.881	4.57467
[C4-3-C1py][CF3SO3]	328.15	0.857	-0.154317				80.3321	-0.550237							667.881	4.57467
[C4-3-C1py][CF3SO3]	338.15	0.82	-0.198451				80.3321	-0.550237							667.881	4.57467
[C4-3-C1py][CF3SO3]	348.15	0.789	-0.236989				80.3321	-0.550237							667.881	4.57467
[C4-3-C1py][CF3SO3]	358.15	0.765	-0.267879				80.3321	-0.550237							667.881	4.57467
[C4C1pyrro][FAP]	318.15	9.36	2.23645				977.923	-1.20895							8130.46	10.0512
[C4C1pyrro][FAP]	328.15	7.76	2.04898				977.923	-1.20895							8130.46	10.0512
[C4C1pyrro][FAP]	338.15	6.14	1.81482				977.923	-1.20895							8130.46	10.0512
[C4C1pyrro][FAP]	348.15	5.14	1.63705				977.923	-1.20895							8130.46	10.0512
[C4C1pyrro][FAP]	358.15	4.32	1.46326				977.923	-1.20895							8130.46	10.0512
[C4C1pyrro][FAP]	368.15	3.86	1.35067				977.923	-1.20895							8130.46	10.0512
[C3C1pip][NTf2]	308.15	4.43	1.4884				1258.17	-2.72907							10460.4	22.6895
[C3C1pip][NTf2]	318.15	4.05	1.39872				1258.17	-2.72907							10460.4	22.6895
[C3C1pip][NTf2]	328.15	3.53	1.2613				1258.17	-2.72907							10460.4	22.6895
[C3C1pip][NTf2]	338.15	3.18	1.15688				1258.17	-2.72907							10460.4	22.6895
[C3C1pip][NTf2]	348.15	2.76	1.01523				1258.17	-2.72907							10460.4	22.6895
[C3C1pip][NTf2]	358.15	2.45	0.896088				1258.17	-2.72907							10460.4	22.6895
[HOC3py][FAP]	308.15	2.65	0.97456				727.253	-1.25558							6046.38	10.4389
[HOC3py][FAP]	318.15	2.39	0.871293				727.253	-1.25558							6046.38	10.4389
[HOC3py][FAP]	328.15	2.18	0.779325				727.253	-1.25558							6046.38	10.4389
[HOC3py][FAP]	338.15	2.02	0.703098				727.253	-1.25558							6046.38	10.4389
[HOC3py][FAP]	348.15	1.86	0.620576				727.253	-1.25558							6046.38	10.4389
[HOC3py][FAP]	358.15	1.73	0.548121				727.253	-1.25558							6046.38	10.4389
[C4C1im][TFA]	333	0.157	-1.85151				-770.141	0.483002							-6402.96	-4.01568
[C4C1im][TFA]	353	0.171	-1.76609				-770.141	0.483002							-6402.96	-4.01568
[C4C1im][TFA]	373	0.184	-1.69282				-770.141	0.483002							-6402.96	-4.01568
[C4C1im][TFA]	393	0.194	-1.6399				-770.141	0.483002							-6402.96	-4.01568
[C2C1im][SCN]	328.15	0.273	-1.29828				-77.2664	-0.66891							-642.393	5.56132
[C2C1im][SCN]	338.15	0.275	-1.29098				-77.2664	-0.66891							-642.393	5.56132
[C2C1im][SCN]	348.15	0.277	-1.28374				-77.2664	-0.66891							-642.393	5.56132
[C2C1im][SCN]	358.15	0.279	-1.27654				-77.2664	-0.66891							-642.393	5.56132
[C2C1im][SCN]	368.15	0.281	-1.2694				-77.2664	-0.66891							-642.393	5.56132
[C4C1pip][SCN]	328.15	0.331	-1.10564				-57.9094	-0.638229							-481.459	5.30624
[C4C1pip][SCN]	338.15	0.335	-1.09362				-57.9094	-0.638229							-481.459	5.30624
[C4C1pip][SCN]	348.15	0.34	-1.07881				-57.9094	-0.638229							-481.459	5.30624
[C4C1pip][SCN]	358.15	0.345	-1.06421				-57.9094	-0.638229							-481.459	5.30624
[C4-4-C1py][SCN]	328.15	0.305	-1.18744				-89.4512	-0.623439							-743.697	5.18327
[C4-4-C1py][SCN]	338.15	0.308	-1.17766				-89.4512	-0.623439							-743.697	5.18327
[C4-4-C1py][SCN]	348.15	0.31	-1.17118				-89.4512	-0.623439							-743.697	5.18327
[C4-4-C1py][SCN]	358.15	0.312	-1.16475				-89.4512	-0.623439							-743.697	5.18327
[C4-4-C1py][SCN]	368.15	0.315	-1.15518				-89.4512	-0.623439							-743.697	5.18327
[C4C1pyrro][SCN]	328.15	0.263	-1.3356				-57.1365	-0.65207							-475.033	5.42131
[C4C1pyrro][SCN]	338.15	0.269	-1.31304				-57.1365	-0.65207							-475.033	5.42131
[C4C1pyrro][SCN]	348.15	0.273	-1.29828				-57.1365	-0.65207							-475.033	5.42131
[C4C1pyrro][SCN]	358.15	0.277	-1.28374				-57.1365	-0.65207							-475.033	5.42131
[C4C1pyrro][SCN]	368.15	0.281	-1.2694				-57.1365	-0.65207							-475.033	5.42131
[C6C1im][SCN]	328.15	0.564	-0.572701				-75.5046	-0.578742							-627.745	4.81167
[C6C1im][SCN]	338.15	0.557	-0.58519				-75.5046	-0.578742							-627.745	4.81167
[C6C1im][SCN]	348.15	0.549	-0.599657				-75.5046	-0.578742							-627.745	4.81167
[C6C1im][SCN]	358.15	0.542	-0.612489				-75.5046	-0.578742							-627.745	4.81167
[C6C1im][SCN]	368.15	0.536	-0.623621				-75.5046	-0.578742							-627.745	4.81167
[C6-iqui][SCN]	328.15	0.401	-0.913794				-79.0282	-0.51179							-657.041	4.25502
[C6-iqui][SCN]	338.15	0.406	-0.901402				-79.0282	-0.51179							-657.041	4.25502
[C6-iqui][SCN]	348.15	0.41	-0.891598				-79.0282	-0.51179							-657.041	4.25502
[C6-iqui][SCN]	358.15	0.414	-0.881889				-79.0282	-0.51179							-657.041	4.25502
[C6-iqui][SCN]	368.15	0.418	-0.872274				-79.0282	-0.51179							-657.041	4.25502
[C4C1mor][C(CN)3]	318.15	1.03	0.0295588				454.774	-1.62026							3780.99	13.4708
[C4C1mor][C(CN)3]	328.15	0.971	-0.0294288				454.774	-1.62026							3780.99	13.4708
[C4C1mor][C(CN)3]	338.15	0.916	-0.0877389				454.774	-1.62026							3780.99	13.4708
[C4C1mor][C(CN)3]	348.15	0.86	-0.150823				454.774	-1.62026							3780.99	13.4708
[C4C1mor][C(CN)3]	358.15	0.819	-0.199671				454.774	-1.62026							3780.99	13.4708
[C4C1mor][C(CN)3]	368.15	0.78	-0.248461				454.774	-1.62026							3780.99	13.4708
[C4C1pyrro][C(CN)3]	318.15	0.973	-0.0273712				536.487	-1.60283							4460.35	13.3259
[C4C1pyrro][C(CN)3]	328.15	0.922	-0.0812101				536.487	-1.60283							4460.35	13.3259
[C4C1pyrro][C(CN)3]	338.15	0.884	-0.123298				536.487	-1.60283							4460.35	13.3259
[C4C1pyrro][C(CN)3]	348.15	0.833	-0.182722				536.487	-1.60283							4460.35	13.3259
[C4C1pyrro][C(CN)3]	358.15	0.801	-0.221894				536.487	-1.60283							4460.35	13.3259
[C4C1pyrro][C(CN)3]	368.15	0.77	-0.261365				536.487	-1.60283							4460.35	13.3259
[C4C1pyrro][B(CN)4]	318.15	2.15	0.765468				1033.86	-2.56435							8595.49	21.32
[C4C1pyrro][B(CN)4]	328.15	1.87	0.625938				1033.86	-2.56435							8595.49	21.32
[C4C1pyrro][B(CN)4]	338.15	1.73	0.548121				1033.86	-2.56435							8595.49	21.32
[C4C1pyrro][B(CN)4]	348.15	1.58	0.457425				1033.86	-2.56435							8595.49	21.32
[C4C1pyrro][B(CN)4]	358.15	1.39	0.329304				1033.86	-2.56435							8595.49	21.32
[C4C1pyrro][B(CN)4]	368.15	1.28	0.24686				1033.86	-2.56435							8595.49	21.32
[C10C1im][B(CN)4]	328.15	2.12	0.751416				1015.57	-2.35246							8443.44	19.5584
[C10C1im][B(CN)4]	338.15	1.92	0.652325				1015.57	-2.35246							8443.44	19.5584
[C10C1im][B(CN)4]	348.15	1.72	0.542324				1015.57	-2.35246							8443.44	19.5584
[C10C1im][B(CN)4]	358.15	1.58	0.457425				1015.57	-2.35246							8443.44	19.5584
[C10C1im][B(CN)4]	368.15	1.47	0.385262				1015.57	-2.35246							8443.44	19.5584
[C10C1im][B(CN)4]	378.15	1.35	0.300105				1015.57	-2.35246							8443.44	19.5584
[C2C1im][B(CN)4]	298.15	2.24	0.806476				1013.73	-2.58119							8428.13	21.46
[C2C1im][B(CN)4]	308.15	1.99	0.688135				1013.73	-2.58119							8428.13	21.46
[C2C1im][B(CN)4]	318.15	1.82	0.598837				1013.73	-2.58119							8428.13	21.46
[C2C1im][B(CN)4]	328.15	1.66	0.506818				1013.73	-2.58119							8428.13	21.46
[C2C1im][B(CN)4]	338.15	1.51	0.41211				1013.73	-2.58119							8428.13	21.46
[C2C1im][B(CN)4]	348.15	1.38	0.322083				1013.73	-2.58119							8428.13	21.46
[C2C1im][B(CN)4]	358.15	1.29	0.254642				1013.73	-2.58119							8428.13	21.46
[C6C1im][B(CN)4]	318.15	2.05	0.71784				1015.49	-2.49102							8442.78	20.7103
[C6C1im][B(CN)4]	328.15	1.87	0.625938				1015.49	-2.49102							8442.78	20.7103
[C6C1im][B(CN)4]	338.15	1.7	0.530628				1015.49	-2.49102							8442.78	20.7103
[C6C1im][B(CN)4]	348.15	1.55	0.438255				1015.49	-2.49102							8442.78	20.7103
[C6C1im][B(CN)4]	358.15	1.42	0.350657				1015.49	-2.49102							8442.78	20.7103
[C6C1im][B(CN)4]	368.15	1.33	0.285179				1015.49	-2.49102							8442.78	20.7103
[C4C1pyrro][CF3SO3]	318.15	0.865	-0.145026				116.193	-0.575268							966.03	4.78278
[C4C1pyrro][CF3SO3]	328.15	0.83	-0.18633				116.193	-0.575268							966.03	4.78278
[C4C1pyrro][CF3SO3]	338.15	0.794	-0.230672				116.193	-0.575268							966.03	4.78278
[C4C1pyrro][CF3SO3]	348.15	0.765	-0.267879				116.193	-0.575268							966.03	4.78278
[C4C1pyrro][CF3SO3]	358.15	0.739	-0.302457				116.193	-0.575268							966.03	4.78278
[C4C1pyrro][CF3SO3]	368.15	0.712	-0.339677				116.193	-0.575268							966.03	4.78278
[C4C1im][CF3SO3]	328.15	0.809	-0.211956				96.5406	-0.562712							802.639	4.67839
[C4C1im][CF3SO3]	338.15	0.776	-0.253603				96.5406	-0.562712							802.639	4.67839
[C4C1im][CF3SO3]	348.15	0.747	-0.29169				96.5406	-0.562712							802.639	4.67839
[C4C1im][CF3SO3]	358.15	0.721	-0.327116				96.5406	-0.562712							802.639	4.67839
[C4C1im][CF3SO3]	368.15	0.696	-0.362406				96.5406	-0.562712							802.639	4.67839
[C2C1im][TFA]	348.15	0.143	-1.94491				-770.619	0.453606							-6406.92	-3.77128
[C2C1im][TFA]	358.15	0.152	-1.88387				-770.619	0.453606							-6406.92	-3.77128
[C2C1im][TFA]	368.15	0.159	-1.83885				-770.619	0.453606							-6406.92	-3.77128
[C6OC1C1im][NTf2]	298.15	4.37	1.47476				1209.85	-2.62722							10058.7	21.8427
[C6OC1C1im][NTf2]	308.15	3.81	1.33763				1209.85	-2.62722							10058.7	21.8427
[C6OC1C1im][NTf2]	318.15	3.32	1.19996				1209.85	-2.62722							10058.7	21.8427
[C6OC1C1im][NTf2]	328.15	2.9	1.06471				1209.85	-2.62722							10058.7	21.8427
[C6OC1C1im][NTf2]	338.15	2.57	0.943906				1209.85	-2.62722							10058.7	21.8427
[C6OC1C1im][NTf2]	348.15	2.28	0.824175				1209.85	-2.62722							10058.7	21.8427
[C6OC1C1im][NTf2]	358.15	2.04	0.71295				1209.85	-2.62722							10058.7	21.8427
[(C6OCH2)2im][NTf2]	298.15	4.43	1.4884				1174.4	-2.48472							9763.95	20.6579
[(C6OCH2)2im][NTf2]	308.15	3.8	1.335				1174.4	-2.48472							9763.95	20.6579
[(C6OCH2)2im][NTf2]	318.15	3.31	1.19695				1174.4	-2.48472							9763.95	20.6579
[(C6OCH2)2im][NTf2]	328.15	2.93	1.075				1174.4	-2.48472							9763.95	20.6579
[(C6OCH2)2im][NTf2]	338.15	2.53	0.928219				1174.4	-2.48472							9763.95	20.6579
[(C6OCH2)2im][NTf2]	348.15	2.24	0.806476				1174.4	-2.48472							9763.95	20.6579
[(C6OCH2)2im][NTf2]	358.15	2.02	0.703098				1174.4	-2.48472							9763.95	20.6579
[(C6OCH2)2im][NTf2]	368.15	1.81	0.593327				1174.4	-2.48472							9763.95	20.6579
[C4-4-C1py][NTf2]	298.15	4.86	1.58104				1228.15	-2.69422							10210.8	22.3997
[C4-4-C1py][NTf2]	308.15	4.2	1.43508				1228.15	-2.69422							10210.8	22.3997
[C4-4-C1py][NTf2]	318.15	3.65	1.29473				1228.15	-2.69422							10210.8	22.3997
[C4-4-C1py][NTf2]	328.15	3.21	1.16627				1228.15	-2.69422							10210.8	22.3997
[C4-4-C1py][NTf2]	338.15	2.85	1.04732				1228.15	-2.69422							10210.8	22.3997
[C4-4-C1py][NTf2]	348.15	2.54	0.932164				1228.15	-2.69422							10210.8	22.3997
[C4-4-C1py][NTf2]	358.15	2.26	0.815365				1228.15	-2.69422							10210.8	22.3997
[C4-4-C1py][NTf2]	368.15	2.05	0.71784				1228.15	-2.69422							10210.8	22.3997
[N1112OH][NTf2]	318.15	1.31	0.270027				939.827	-2.7992							7813.72	23.2726
[N1112OH][NTf2]	328.15	1.21	0.19062				939.827	-2.7992							7813.72	23.2726
[N1112OH][NTf2]	338.15	1.13	0.122218				939.827	-2.7992							7813.72	23.2726
[N1112OH][NTf2]	348.15	1.05	0.0487902				939.827	-2.7992							7813.72	23.2726
[N1112OH][NTf2]	358.15	0.988	-0.0120726				939.827	-2.7992							7813.72	23.2726
[N1112OH][NTf2]	368.15	0.933	-0.0693501				939.827	-2.7992							7813.72	23.2726
[C8iquin][NTf2]	328.15	4.05	1.39872				1238.74	-2.51296							10298.9	20.8928
[C8iquin][NTf2]	338.15	3.553	1.26779				1238.74	-2.51296							10298.9	20.8928
[C8iquin][NTf2]	348.15	3.014	1.10327				1238.74	-2.51296							10298.9	20.8928
[C8iquin][NTf2]	358.15	2.653	0.975691				1238.74	-2.51296							10298.9	20.8928
[C8iquin][NTf2]	368.15	2.313	0.838545				1238.74	-2.51296							10298.9	20.8928
[C4C1pip][NTf2]	308.15	4.79	1.56653				1259.69	-2.70901							10473.1	22.5227
[C4C1pip][NTf2]	318.15	4.08	1.4061				1259.69	-2.70901							10473.1	22.5227
[C4C1pip][NTf2]	328.15	3.6	1.28093				1259.69	-2.70901							10473.1	22.5227
[C4C1pip][NTf2]	338.15	3.15	1.1474				1259.69	-2.70901							10473.1	22.5227
[C4C1pip][NTf2]	348.15	2.75	1.0116				1259.69	-2.70901							10473.1	22.5227
[C4C1pip][NTf2]	358.15	2.41	0.879627				1259.69	-2.70901							10473.1	22.5227
[S222][NTf2]	308.15	3.91	1.36354				1224.28	-2.70102							10178.7	22.4563
[S222][NTf2]	318.15	3.39	1.22083				1224.28	-2.70102							10178.7	22.4563
[S222][NTf2]	328.15	2.97	1.08856				1224.28	-2.70102							10178.7	22.4563
[S222][NTf2]	338.15	2.63	0.966984				1224.28	-2.70102							10178.7	22.4563
[S222][NTf2]	348.15	2.33	0.845868				1224.28	-2.70102							10178.7	22.4563
[S222][NTf2]	358.15	2.08	0.732368				1224.28	-2.70102							10178.7	22.4563
[S222][NTf2]	368.15	1.88	0.631272				1224.28	-2.70102							10178.7	22.4563
[C1C1im][NTf2]	303.15	2.86	1.05082				1234.7	-2.77874							10265.3	23.1025
[C1C1im][NTf2]	313.15	2.54	0.932164				1234.7	-2.77874							10265.3	23.1025
[C1C1im][NTf2]	323.15	2.23	0.802002				1234.7	-2.77874							10265.3	23.1025
[C1C1im][NTf2]	333.15	2.01	0.698135				1234.7	-2.77874							10265.3	23.1025
[C2C1im][NTf2]	293.15	3.68	1.30291				1240.33	-2.73969							10312.1	22.7778
[C2C1im][NTf2]	303.15	3.17	1.15373				1240.33	-2.73969							10312.1	22.7778
[C2C1im][NTf2]	313.15	2.83	1.04028				1240.33	-2.73969							10312.1	22.7778
[C2C1im][NTf2]	323.15	2.54	0.932164				1240.33	-2.73969							10312.1	22.7778
[C2py][NTf2]	303.15	2.78	1.02245				1197.73	-2.74712							9957.94	22.8396
[C2py][NTf2]	313.15	2.37	0.86289				1197.73	-2.74712							9957.94	22.8396
[C2py][NTf2]	323.15	2	0.693147				1197.73	-2.74712							9957.94	22.8396
[HOC3py][NTf2]	318.15	1.53	0.425268				1009.79	-2.76947							8395.42	23.0254
[HOC3py][NTf2]	328.15	1.42	0.350657				1009.79	-2.76947							8395.42	23.0254
[HOC3py][NTf2]	338.15	1.33	0.285179				1009.79	-2.76947							8395.42	23.0254
[HOC3py][NTf2]	348.15	1.24	0.215111				1009.79	-2.76947							8395.42	23.0254
[HOC3py][NTf2]	358.15	1.17	0.157004				1009.79	-2.76947							8395.42	23.0254
[HOC3py][NTf2]	368.15	1.1	0.0953102				1009.79	-2.76947							8395.42	23.0254
[HOC3py][NTf2]	378.15	1.03	0.0295588				1009.79	-2.76947							8395.42	23.0254
[COC2C1pip][NTf2]	318.15	3.35	1.20896				1247.02	-2.73496							10367.7	22.7385
[COC2C1pip][NTf2]	328.15	2.93	1.075				1247.02	-2.73496							10367.7	22.7385
[COC2C1pip][NTf2]	338.15	2.62	0.963174				1247.02	-2.73496							10367.7	22.7385
[COC2C1pip][NTf2]	348.15	2.33	0.845868				1247.02	-2.73496							10367.7	22.7385
[COC2C1pip][NTf2]	358.15	2.07	0.727549				1247.02	-2.73496							10367.7	22.7385
[COC2C1pip][NTf2]	368.15	1.87	0.625938				1247.02	-2.73496							10367.7	22.7385
[COC2C1morp][NTf2]	318.15	2.49	0.912283				1182.63	-2.76785							9832.35	23.0119
[COC2C1morp][NTf2]	328.15	2.17	0.774727				1182.63	-2.76785							9832.35	23.0119
[COC2C1morp][NTf2]	338.15	1.94	0.662688				1182.63	-2.76785							9832.35	23.0119
[COC2C1morp][NTf2]	348.15	1.73	0.548121				1182.63	-2.76785							9832.35	23.0119
[COC2C1morp][NTf2]	358.15	1.55	0.438255				1182.63	-2.76785							9832.35	23.0119
[COC2C1morp][NTf2]	368.15	1.41	0.34359				1182.63	-2.76785							9832.35	23.0119
[COC2C1pyrro][NTf2]	318.15	3.15	1.1474				1244.8	-2.74976							10349.3	22.8615
[COC2C1pyrro][NTf2]	328.15	2.81	1.03318				1244.8	-2.74976							10349.3	22.8615
[COC2C1pyrro][NTf2]	338.15	2.51	0.920283				1244.8	-2.74976							10349.3	22.8615
[COC2C1pyrro][NTf2]	348.15	2.26	0.815365				1244.8	-2.74976							10349.3	22.8615
[COC2C1pyrro][NTf2]	358.15	2.05	0.71784				1244.8	-2.74976							10349.3	22.8615
[COC2C1pyrro][NTf2]	368.15	1.85	0.615186				1244.8	-2.74976							10349.3	22.8615
[C5C1pip][NTf2]	308.15	5.05	1.61939				1259.37	-2.68468							10470.4	22.3204
[C5C1pip][NTf2]	318.15	4.19	1.4327				1259.37	-2.68468							10470.4	22.3204
[C5C1pip][NTf2]	328.15	3.7	1.30833				1259.37	-2.68468							10470.4	22.3204
[C5C1pip][NTf2]	338.15	3.18	1.15688				1259.37	-2.68468							10470.4	22.3204
[C5C1pip][NTf2]	348.15	2.78	1.02245				1259.37	-2.68468							10470.4	22.3204
[C5C1pip][NTf2]	358.15	2.44	0.891998				1259.37	-2.68468							10470.4	22.3204
[C6C1pip][NTf2]	308.15	5.31	1.66959				1261.01	-2.6528							10484	22.0554
[C6C1pip][NTf2]	318.15	4.46	1.49515				1261.01	-2.6528							10484	22.0554
[C6C1pip][NTf2]	328.15	3.81	1.33763				1261.01	-2.6528							10484	22.0554
[C6C1pip][NTf2]	338.15	3.26	1.18173				1261.01	-2.6528							10484	22.0554
[C6C1pip][NTf2]	348.15	2.8	1.02962				1261.01	-2.6528							10484	22.0554
[C6C1pip][NTf2]	358.15	2.45	0.896088				1261.01	-2.6528							10484	22.0554
[C4-4-C1py][N(CN]2]	338.15	0.294	-1.22418				-332.282	0.147854							-2762.59	-1.22926
[C4-4-C1py][N(CN]2]	348.15	0.302	-1.19733				-332.282	0.147854							-2762.59	-1.22926
[C4-4-C1py][N(CN]2]	358.15	0.307	-1.18091				-332.282	0.147854							-2762.59	-1.22926
[C4-4-C1py][N(CN]2]	368.15	0.314	-1.15836				-332.282	0.147854							-2762.59	-1.22926
[COC2C1morp][FAP]	318.15	4.7	1.54756				900.086	-1.25396							7483.32	10.4254
[COC2C1morp][FAP]	328.15	4.29	1.45629				900.086	-1.25396							7483.32	10.4254
[COC2C1morp][FAP]	338.15	3.88	1.35584				900.086	-1.25396							7483.32	10.4254
[COC2C1morp][FAP]	348.15	3.57	1.27257				900.086	-1.25396							7483.32	10.4254
[COC2C1morp][FAP]	358.15	3.27	1.18479				900.086	-1.25396							7483.32	10.4254
[COC2C1morp][FAP]	368.15	3.01	1.10194				900.086	-1.25396							7483.32	10.4254
[COC2C1pip][FAP]	318.15	7.06	1.95445				964.477	-1.22107							8018.66	10.152
[COC2C1pip][FAP]	328.15	6.1	1.80829				964.477	-1.22107							8018.66	10.152
[COC2C1pip][FAP]	338.15	5.37	1.68083				964.477	-1.22107							8018.66	10.152
[COC2C1pip][FAP]	348.15	4.71	1.54969				964.477	-1.22107							8018.66	10.152
[COC2C1pip][FAP]	358.15	4.1	1.41099				964.477	-1.22107							8018.66	10.152
[COC2C1pip][FAP]	368.15	3.7	1.30833				964.477	-1.22107							8018.66	10.152
[COC2C1pyrro][FAP]	318.15	8.06	2.08691				962.261	-1.23587							8000.23	10.275
[COC2C1pyrro][FAP]	328.15	6.86	1.92571				962.261	-1.23587							8000.23	10.275
[COC2C1pyrro][FAP]	338.15	5.87	1.76985				962.261	-1.23587							8000.23	10.275
[COC2C1pyrro][FAP]	348.15	5.1	1.62924				962.261	-1.23587							8000.23	10.275
[COC2C1pyrro][FAP]	358.15	4.49	1.50185				962.261	-1.23587							8000.23	10.275
[COC2C1pyrro][FAP]	368.15	3.94	1.37118				962.261	-1.23587							8000.23	10.275
[HOC2C1im][FAP]	318.15	2.22	0.797507				698.707	-1.24777							5809.05	10.374
[HOC2C1im][FAP]	328.15	2.1	0.741937				698.707	-1.24777							5809.05	10.374
[HOC2C1im][FAP]	338.15	2.01	0.698135				698.707	-1.24777							5809.05	10.374
[HOC2C1im][FAP]	348.15	1.92	0.652325				698.707	-1.24777							5809.05	10.374
[HOC2C1im][FAP]	358.15	1.85	0.615186				698.707	-1.24777							5809.05	10.374
[HOC2C1im][FAP]	368.15	1.77	0.57098				698.707	-1.24777							5809.05	10.374
[C1C1im][DMP]	363.15	0.0518	-2.96037				-1164.24	0.253431							-9679.53	-2.10702
[C1C1im][DMP]	373.15	0.0537	-2.92434				-1164.24	0.253431							-9679.53	-2.10702
[C1C1im][DMP]	383.15	0.0575	-2.85597				-1164.24	0.253431							-9679.53	-2.10702
[C4C1im]Br	333	0.072	-2.63109				-2092.15	3.43858							-17394.1	-28.5883
[C4C1im]Br	353	0.09	-2.40795				-2092.15	3.43858							-17394.1	-28.5883
[C4C1im]Br	373	0.11	-2.20727				-2092.15	3.43858							-17394.1	-28.5883
[C4C1im]Br	393	0.133	-2.01741				-2092.15	3.43858							-17394.1	-28.5883
[C2C1im][MeSO3]	318.15	0.071	-2.64508				-1238.52	1.29927							-10297	-10.8021
[C2C1im][MeSO3]	328.15	0.075	-2.59027				-1238.52	1.29927							-10297	-10.8021
[C2C1im][MeSO3]	338.15	0.079	-2.53831				-1238.52	1.29927							-10297	-10.8021
[C2C1im][MeSO3]	348.15	0.083	-2.48891				-1238.52	1.29927							-10297	-10.8021
[C2C1im][MeSO3]	358.15	0.088	-2.43042				-1238.52	1.29927							-10297	-10.8021
[C2C1IM][C(CN)3]	318.15	0.923	-0.080126				516.357	-1.61967							4292.99	13.4659
[C2C1IM][C(CN)3]	328.15	0.907	-0.0976128				516.357	-1.61967							4292.99	13.4659
[C2C1IM][C(CN)3]	338.15	0.894	-0.11205				516.357	-1.61967							4292.99	13.4659
[C2C1IM][C(CN)3]	348.15	0.881	-0.126698				516.357	-1.61967							4292.99	13.4659
[C2C1IM][C(CN)3]	358.15	0.869	-0.140412				516.357	-1.61967							4292.99	13.4659
[C2C1IM][C(CN)3]	368.15	0.858	-0.153151				516.357	-1.61967							4292.99	13.4659
[C2C1IM][FAP]	318.15	6.73	1.90658				957.794	-1.22579							7963.1	10.1912
[C2C1IM][FAP]	328.15	6.04	1.7984				957.794	-1.22579							7963.1	10.1912
[C2C1IM][FAP]	338.15	5.46	1.69745				957.794	-1.22579							7963.1	10.1912
[C2C1IM][FAP]	348.15	4.95	1.59939				957.794	-1.22579							7963.1	10.1912
[C2C1IM][FAP]	358.15	4.53	1.51072				957.794	-1.22579							7963.1	10.1912
[C2C1IM][FAP]	368.15	4.16	1.42552				957.794	-1.22579							7963.1	10.1912
[HOC2C1im][N(CN)2]	328.15	0.388	-0.94675				-579.184	0.0804015							-4815.33	-0.668458
[HOC2C1im][N(CN)2]	338.15	0.382	-0.962335				-579.184	0.0804015							-4815.33	-0.668458
[HOC2C1im][N(CN)2]	348.15	0.376	-0.978166				-579.184	0.0804015							-4815.33	-0.668458
[HOC2C1im][N(CN)2]	358.15	0.371	-0.991553				-579.184	0.0804015							-4815.33	-0.668458
[C4C1IM][Ac]	298.15	0.013	-4.34281				-1207.07	-0.215954							-10035.5	1.79544
[C4C1IM][Ac]	333	0.021	-3.86323				-1207.07	-0.215954							-10035.5	1.79544
[C4C1IM][Ac]	353	0.027	-3.61192				-1207.07	-0.215954							-10035.5	1.79544
[C4C1IM][Ac]	373	0.032	-3.44202				-1207.07	-0.215954							-10035.5	1.79544
[C4C1IM][Ac]	393	0.041	-3.19418				-1207.07	-0.215954							-10035.5	1.79544
[C4C1IM][C(CN)3]	318.15	1.02	0.0198026				516.835	-1.59027							4296.96	13.2215
[C4C1IM][C(CN)3]	328.15	0.979	-0.0212236				516.835	-1.59027							4296.96	13.2215
[C4C1IM][C(CN)3]	338.15	0.94	-0.0618754				516.835	-1.59027							4296.96	13.2215
[C4C1IM][C(CN)3]	348.15	0.91	-0.0943107				516.835	-1.59027							4296.96	13.2215
[C4C1IM][C(CN)3]	358.15	0.881	-0.126698				516.835	-1.59027							4296.96	13.2215
[C4C1IM][C(CN)3]	368.15	0.848	-0.164875				516.835	-1.59027							4296.96	13.2215
[C4C1IM][Cl]	333	0.036	-3.32424				-982.867	-0.207536							-8171.56	1.72546
[C4C1IM][Cl]	353	0.044	-3.12357				-982.867	-0.207536							-8171.56	1.72546
[C4C1IM][Cl]	398.15	0.07	-2.65926				-982.867	-0.207536							-8171.56	1.72546
[C4C1IM][Cl]	408.15	0.077	-2.56395				-982.867	-0.207536							-8171.56	1.72546
[C4C1IM][Cl]	373	0.052	-2.95651				-982.867	-0.207536							-8171.56	1.72546
[C4C1IM][Cl]	418.15	0.085	-2.4651				-982.867	-0.207536							-8171.56	1.72546
[C4C1IM][Cl]	428.15	0.094	-2.36446				-982.867	-0.207536							-8171.56	1.72546
[C4C1IM][Cl]	393	0.06	-2.81341				-982.867	-0.207536							-8171.56	1.72546
[C4C1IM][N(CN)2]	318.15	0.31	-1.17118				-319.62	0.131779							-2657.32	-1.09561
[C4C1IM][N(CN)2]	328.15	0.323	-1.1301				-319.62	0.131779							-2657.32	-1.09561
[C4C1IM][N(CN)2]	338.15	0.336	-1.09064				-319.62	0.131779							-2657.32	-1.09561
[C4C1IM][N(CN)2]	348.15	0.349	-1.05268				-319.62	0.131779							-2657.32	-1.09561
[C4C1IM][N(CN)2]	358.15	0.363	-1.01335				-319.62	0.131779							-2657.32	-1.09561
[C4C1IM][N(CN)2]	368.15	0.376	-0.978166				-319.62	0.131779							-2657.32	-1.09561
[C4C1IM][NTF2]	293.15	3.95	1.37372				1240.81	-2.71029							10316.1	22.5334
[C4C1IM][NTF2]	303.15	3.43	1.23256				1240.81	-2.71029							10316.1	22.5334
[C4C1IM][NTF2]	313.15	3.01	1.10194				1240.81	-2.71029							10316.1	22.5334
[C4C1IM][NTF2]	323.15	2.64	0.970779				1240.81	-2.71029							10316.1	22.5334
[C4C1IM][NTF2]	323.15	3.13	1.14103				1240.81	-2.71029							10316.1	22.5334
[C4C1IM][NTF2]	333.15	2.79	1.02604				1240.81	-2.71029							10316.1	22.5334
[C4C1IM][NTF2]	343.15	2.52	0.924259				1240.81	-2.71029							10316.1	22.5334
[C4C1IM][NTF2]	353.15	2.21	0.792993				1240.81	-2.71029							10316.1	22.5334
[C4C1IM][NTF2]	363.15	1.99	0.688135				1240.81	-2.71029							10316.1	22.5334
[C4C1IM][DMP]	333	0.034	-3.38139				-1158.13	0.321883							-9628.69	-2.67614
[C4C1IM][DMP]	353	0.042	-3.17009				-1158.13	0.321883							-9628.69	-2.67614
[C4C1IM][DMP]	398.15	0.073	-2.6173				-1158.13	0.321883							-9628.69	-2.67614
[C4C1IM][DMP]	408.15	0.081	-2.51331				-1158.13	0.321883							-9628.69	-2.67614
[C4C1IM][DMP]	373	0.052	-2.95651				-1158.13	0.321883							-9628.69	-2.67614
[C4C1IM][DMP]	418.15	0.092	-2.38597				-1158.13	0.321883							-9628.69	-2.67614
[C4C1IM][DMP]	428.15	0.101	-2.29263				-1158.13	0.321883							-9628.69	-2.67614
[C4C1IM][DMP]	393	0.061	-2.79688				-1158.13	0.321883							-9628.69	-2.67614
[C4C1IM][MeSO3]	333	0.12	-2.12026				-1238.04	1.32866							-10293.1	-11.0465
[C4C1IM][MeSO3]	353	0.132	-2.02495				-1238.04	1.32866							-10293.1	-11.0465
[C4C1IM][MeSO3]	398.15	0.2	-1.60944				-1238.04	1.32866							-10293.1	-11.0465
[C4C1IM][MeSO3]	408.15	0.214	-1.54178				-1238.04	1.32866							-10293.1	-11.0465
[C4C1IM][MeSO3]	373	0.146	-1.92415				-1238.04	1.32866							-10293.1	-11.0465
[C4C1IM][MeSO3]	418.15	0.228	-1.47841				-1238.04	1.32866							-10293.1	-11.0465
[C4C1IM][MeSO3]	428.15	0.239	-1.43129				-1238.04	1.32866							-10293.1	-11.0465
[C4C1IM][MeSO3]	393	0.157	-1.85151				-1238.04	1.32866							-10293.1	-11.0465
[C6C1IM][CF3SO3]	303.15	1.31	0.270027				97.825	-0.50194							813.317	4.17313
[C6C1IM][CF3SO3]	313.15	1.04	0.0392207				97.825	-0.50194							813.317	4.17313
[C6C1IM][CF3SO3]	323.15	0.82	-0.198451				97.825	-0.50194							813.317	4.17313
[C6C1IM][CF3SO3]	333.15	0.64	-0.446287				97.825	-0.50194							813.317	4.17313
[B Cya Py][NTF2]	308.15	3.31	1.19695				1223.58	-2.73105							10172.8	22.7059
[B Cya Py][NTF2]	318.15	3.01	1.10194				1223.58	-2.73105							10172.8	22.7059
[B Cya Py][NTF2]	328.15	2.74	1.00796				1223.58	-2.73105							10172.8	22.7059
[B Cya Py][NTF2]	338.15	2.52	0.924259				1223.58	-2.73105							10172.8	22.7059
[B Cya Py][NTF2]	348.15	2.33	0.845868				1223.58	-2.73105							10172.8	22.7059
[B Cya Py][NTF2]	358.15	2.16	0.770108				1223.58	-2.73105							10172.8	22.7059
[B Cya Py][NTF2]	368.15	2	0.693147				1223.58	-2.73105							10172.8	22.7059
[C12C1IM][NTF2]	318.15	4.49	1.50185				1242.99	-2.44154							10334.2	20.299
[C12C1IM][NTF2]	328.15	4.02	1.39128				1242.99	-2.44154							10334.2	20.299
[C12C1IM][NTF2]	338.15	3.64	1.29198				1242.99	-2.44154							10334.2	20.299
[C12C1IM][NTF2]	348.15	3.31	1.19695				1242.99	-2.44154							10334.2	20.299
[C12C1IM][NTF2]	358.15	3.03	1.10856				1242.99	-2.44154							10334.2	20.299
[C12C1IM][NTF2]	368.15	2.78	1.02245				1242.99	-2.44154							10334.2	20.299
[C4C1 Py][C(CN)3]	318.15	0.971	-0.0294288				504.172	-1.5742							4191.69	13.0879
[C4C1 Py][C(CN)3]	328.15	0.926	-0.076881				504.172	-1.5742							4191.69	13.0879
[C4C1 Py][C(CN)3]	338.15	0.887	-0.11991				504.172	-1.5742							4191.69	13.0879
[C4C1 Py][C(CN)3]	348.15	0.859	-0.151986				504.172	-1.5742							4191.69	13.0879
[C4C1 Py][C(CN)3]	358.15	0.826	-0.191161				504.172	-1.5742							4191.69	13.0879
[C4C1 Py][C(CN)3]	368.15	0.796	-0.228156				504.172	-1.5742							4191.69	13.0879
[4OHC3 4-C1 Mor] [NTF2]	318.15	1.43	0.357674				1010.08	-2.78485							8397.84	23.1533
[4OHC3 4-C1 Mor] [NTF2]	328.15	1.36	0.307485				1010.08	-2.78485							8397.84	23.1533
[4OHC3 4-C1 Mor] [NTF2]	338.15	1.28	0.24686				1010.08	-2.78485							8397.84	23.1533
[4OHC3 4-C1 Mor] [NTF2]	348.15	1.21	0.19062				1010.08	-2.78485							8397.84	23.1533
[4OHC3 4-C1 Mor] [NTF2]	358.15	1.15	0.139762				1010.08	-2.78485							8397.84	23.1533
[4OHC3 4-C1 Mor] [NTF2]	368.15	1.1	0.0953102				1010.08	-2.78485							8397.84	23.1533
[C8Quin] [NTF2]	313.15	2.92	1.07158				1279.09	-2.58196							10634.4	21.4665
[C8Quin] [NTF2]	323.15	2.555	0.938052				1279.09	-2.58196							10634.4	21.4665
[C8Quin] [NTF2]	333.15	2.137	0.759403				1279.09	-2.58196							10634.4	21.4665
[C8Quin] [NTF2]	343.15	1.7	0.530628				1279.09	-2.58196							10634.4	21.4665
[C8Quin] [NTF2]	353.15	1.42	0.350657				1279.09	-2.58196							10634.4	21.4665
[C6 Quin] [NTF2]	313.15	4.25	1.44692				1278.32	-2.65088							10628	22.0394
[C6 Quin] [NTF2]	323.15	3.875	1.35455				1278.32	-2.65088							10628	22.0394
[C6 Quin] [NTF2]	333.15	3.558	1.2692				1278.32	-2.65088							10628	22.0394
[C6 Quin] [NTF2]	343.15	3.37	1.21491				1278.32	-2.65088							10628	22.0394
[C6 Quin] [NTF2]	353.15	3	1.09861				1278.32	-2.65088							10628	22.0394
[P4442] [DEP]	328.15	0.101	-2.29263				-994.865	0.435591							-8271.31	-3.6215
[P4442] [DEP]	338.15	0.105	-2.25379				-994.865	0.435591							-8271.31	-3.6215
[P4442] [DEP]	348.15	0.109	-2.21641				-994.865	0.435591							-8271.31	-3.6215
[P4442] [DEP]	358.15	0.112	-2.18926				-994.865	0.435591							-8271.31	-3.6215
[P4442] [DEP]	368.15	0.116	-2.15417				-994.865	0.435591							-8271.31	-3.6215
[C8C1IM] [NTF2]	303.15	3.89	1.35841				1239.15	-2.58074							10302.3	21.4563
[C8C1IM] [NTF2]	313.15	3.52	1.25846				1239.15	-2.58074							10302.3	21.4563
[C8C1IM] [NTF2]	323.15	3.03	1.10856				1239.15	-2.58074							10302.3	21.4563
[C8C1IM] [NTF2]	333.15	2.58	0.947789				1239.15	-2.58074							10302.3	21.4563
[C2C1 IM] [C8 SO4]	333.15	0.16	-1.83258				-735.726	0.312749							-6116.82	-2.6002
[C2C1 IM] [C8 SO4]	348.15	0.15	-1.89712				-735.726	0.312749							-6116.82	-2.6002
[C2C1 IM] [C8 SO4]	358.15	0.15	-1.89712				-735.726	0.312749							-6116.82	-2.6002
[C2C1Mor] [N(CN)2]	318.15	0.324	-1.12701				-380.885	0.0714357							-3166.68	-0.593916
[C2C1Mor] [N(CN)2]	328.15	0.337	-1.08767				-380.885	0.0714357							-3166.68	-0.593916
[C2C1Mor] [N(CN)2]	338.15	0.35	-1.04982				-380.885	0.0714357							-3166.68	-0.593916
[C2C1Mor] [N(CN)2]	348.15	0.364	-1.0106				-380.885	0.0714357							-3166.68	-0.593916
[C2C1Mor] [N(CN)2]	358.15	0.376	-0.978166				-380.885	0.0714357							-3166.68	-0.593916
[C2C1Mor] [N(CN)2]	368.15	0.39	-0.941609				-380.885	0.0714357							-3166.68	-0.593916
[HOC3Py] [N(CN)2]	328.15	0.399	-0.918794				-550.638	0.0725985							-4578	-0.603584
[HOC3Py] [N(CN)2]	338.15	0.411	-0.889162				-550.638	0.0725985							-4578	-0.603584
[HOC3Py] [N(CN)2]	348.15	0.421	-0.865122				-550.638	0.0725985							-4578	-0.603584
[HOC3Py] [N(CN)2]	358.15	0.432	-0.83933				-550.638	0.0725985							-4578	-0.603584
[OHC3-C1IM] [N(NC)2]	318.15	0.35	-1.04982				-472.534	0.0814725							-3928.65	-0.677362
[OHC3-C1IM] [N(NC)2]	328.15	0.36	-1.02165				-472.534	0.0814725							-3928.65	-0.677362
[OHC3-C1IM] [N(NC)2]	338.15	0.37	-0.994252				-472.534	0.0814725							-3928.65	-0.677362
[OHC3-C1IM] [N(NC)2]	348.15	0.38	-0.967584				-472.534	0.0814725							-3928.65	-0.677362
[OHC3-C1IM] [N(NC)2]	358.15	0.4	-0.916291				-472.534	0.0814725							-3928.65	-0.677362
[OHC3-C1IM] [N(NC)2]	368.15	0.41	-0.891598				-472.534	0.0814725							-3928.65	-0.677362

[truncated: 2 more sheets: S10- Pseudo-Exp - Eq. 16, S11-Nomenclature of Cat and Ani]
